# Supplementary material for: Identification of key genes in pathogenesis of placental insufficiency intrauterine growth restriction
Source: BMC Pregnancy Childbirth. 2022 Jan 28;22:77. doi: 10.1186/s12884-022-04399-3 (PMC8796578; doi:10.1186/s12884-022-04399-3)
Supplement: Supplementary file 1 — Additional file 1. [file 12884_2022_4399_MOESM1_ESM.xlsx]

## Sheet: Sheet6
The baseline characteristics of the studied populations.
	GSE114691(IUGR vs Normal)	GSE12216(IUGR vs Normal)	GSE24129(IUGR vs Normal)
The exact region of placental tissues	Chorionic villi: Two central(within a 5 cm radius) from the umbilical cord insertion site and two peripheral portions (2–3 cm from the edge)of the placenta	Homogenization of the tissue specimens of chorionic tissue and placental samples. Chorionic tissue:the middle layer of placenta midway between maternal and fetalsurfaces,2cm beside the umbilical cord insertion Placental samples:excluding sites of infarction, hemorrhage, and fibrin deposition	1 cm sections of placental villi from the four different central areas between the basal and chorionic plates.
Gestational age of the palcentus (weeks)	32.3 ± 3.4, 30.6 ± 2.6	33.7 ± 3.4, 39.1± 0.7	37.3 ± 1.0,38.1 ± 0.8
The growth status of fetus (grams)	1256± 625.6,1803± 623.5	1472± 581, 3972± 611	1765.4 ± 483.9,2891.5 ± 309.6
Placetal weight (grams)	301.5± 97.1,462.7± 136.3	293 ± 111, 730 ± 110	329.4 ± 61.3 ,571.4 ± 151.0
Inclusion criteria	(a)Estimated fetal weight below the 10th percentile for gestational age and gender, (b)associated with abnormal umbilical and uterine artery Doppler evaluations, Diagnosed prior to 34 weeks (early-onset). (c)Normotensive subjects at the beginning of inclusion	(a) birth weight below the 5th centile for gestational age according to Norwegian nomograms 8 ; (b) oligohydramnios (ie, amniotic fluid index below 5th centile for gestational age) in the absence of fetal congenital urinary tract abnormality; (c) abnormal fetal Doppler parameters (absent or reversed end-diastolic flow in the umbilical artery or signs of blood redistribution); (d)Normotensive subj…	(a)Birth weight below the 10th percentile of that anticipated for the given gestational age for a Japanese population; (b)disturbed placental function such as asymmetric growth,oligohydroamnions, and/or increased pulsatility index of the umbilical artery; (c)Normotensive subjects at the beginning of inclusion
Exclusion criteria	Women with diabetes, gestational diabetes,pre-existing hypertension, obvious chorioamnionitis, alcohol/drug use, chromosomal or genetic abnormalities, congenital anomalies, or infection.	Women with SGA fetus with normal Doppler,known fetal chromosomal or structural congenital abnormality, known infection.	Known maternal and fetal factors including maternal systemic diseases, multiple gestation, fetal congenital infection, structural abnormalities and chromosomal abnormalities.
Early onset IUGR or not	Yes	-	-
- suggests that there is no clear definition
