# Supplementary material for: Identification of key genes in pathogenesis of placental insufficiency intrauterine growth restriction
Source: BMC Pregnancy Childbirth. 2022 Jan 28;22:77. doi: 10.1186/s12884-022-04399-3 (PMC8796578; doi:10.1186/s12884-022-04399-3)
Supplement: Supplementary file 2 — Additional file 2. [file 12884_2022_4399_MOESM2_ESM.xlsx]

## Sheet: Sheet1
ID	log2FC	Fold_Change	p_value	q_value	IUGR_GSE114691	normal_GSE114691	X403.10	PE12.03	X383.10	PE13.20	X328.08	PE12.08	PE13.27	X399.10	X338.08	X401.10	X400.10	X550	PE14.19	PE14.33	PE14.22	PE13.31	X293.06	X279.06	PE13.16	X267.05	PE15.26	X78	X36	IUGR14.11	X33b	X17	PE15.24	X42	X26571	IUGR14.10	PE16.05	PE16.06	PE15.25	X26572	X27033	PE15.32	IUGR15.06	X26714	PE16.21
AASDHPPT	-0.537159	0.689127	5.60637e-10	6.34839e-08	3.53202	4.06918	15.8315	18.7823	13.7352	14.6956	19.9826	17.5261	18.044	17.6722	15.112	20.5111	18.2622	19.476	17.7662	16.5229	16.1868	15.688	16.2908	15.068	16.843	16.8589	10.5468	16.8555	12.8898	17.0601	13.7259	15.6595	9.40377	10.1092	8.59898	8.68109	9.43454	9.04038	11.3632	10.2419	11.0358	10.8258	11.9394	10.9622	9.33836
ABCD1	0.543225	1.45723	6.25411e-06	5.76588e-05	6.2377	5.69447	57.5972	28.6846	53.9569	59.8977	45.3975	58.7992	43.5545	37.7425	66.6442	35.288	39.8938	39.5684	54.3338	58.0143	49.8633	58.7338	61.4172	58.9409	47.7602	69.3602	62.1511	30.0558	55.5891	44.8124	55.2438	70.6479	105.178	85.4161	72.2831	85.8595	90.9119	79.0217	85.9977	87.9051	87.64	78.9329	58.5349	85.317	99.0994
ABCD3	-0.639908	0.641754	2.87806e-13	1.62949e-10	3.12251	3.76242	11.8438	11.4485	13.6973	12.6101	14.0378	17.0737	14.1941	13.9729	14.2848	11.0672	14.2687	11.5224	14.4552	13.5928	15.3265	15.1561	13.9024	11.8764	14.0743	17.0385	8.88562	7.31762	10.5907	11.8632	11.4486	10.4997	7.39442	7.649	6.99917	5.20601	10.5869	8.48993	11.5028	7.45803	8.63584	7.02406	8.84919	6.98574	7.65967
AC002398.12	-0.623551	0.649072	0.025464	0.0522917	3.45665	4.0802	14.9442	35.2327	16.346	16.4416	57.7224	7.13031	36.5546	17.2736	9.36799	18.3295	12.776	11.3232	7.92744	6.93351	4.51025	17.0145	4.90031	12.6853	25.9566	11.0853	10.431	20.2395	9.14576	19.1725	13.7259	8.51514	3.32749	9.03026	4.12451	12.1297	6.90618	7.13714	21.1694	13.7427	6.2912	24.3647	7.53189	6.57238	4.17098
AC003102.1	0.605933	1.52196	0.0035809	0.0101294	3.67519	3.06926	9.10659	5.9566	13.1676	7.12953	8.2295	8.57704	10.4997	12.5281	5.79336	11.4447	6.29408	6.98266	7.16728	8.34371	7.14123	6.92117	4.57362	12.4647	4.15306	8.54493	10.8656	45.6191	10.0032	15.3839	10.7582	13.8111	14.178	5.98108	12.7485	8.56217	8.07672	8.95641	4.50703	10.1262	9.30574	27.5255	7.53189	9.17654	7.18336
AC003682.17	0.845665	1.79709	1.83553e-05	0.000135737	4.27011	3.42444	13.7766	1.90104	10.3298	10.9125	5.91133	11.7805	8.26368	7.87753	21.571	4.91767	10.8972	6.98266	9.77356	12.2218	14.6583	8.65146	13.612	15.8842	11.1902	8.08304	16.2259	3.96222	22.8644	8.95483	15.4881	18.6918	26.6199	22.6343	32.4961	17.2433	24.1131	30.7877	13.5211	23.5796	13.762	19.0967	17.4349	15.6249	20.3915
AC004166.6	1.00383	2.00532	5.0412e-07	8.18238e-06	5.50264	4.4988	34.2081	12.9905	18.0487	55.5085	21.3851	21.6493	19.2009	18.3651	21.0163	13.7695	18.0368	12.1253	18.6784	34.4325	22.8018	13.0252	22.5959	27.9077	34.7242	7.44794	27.0191	6.21105	54.7317	33.5806	32.5527	54.1023	57.2907	43.6853	43.4948	48.2811	38.2181	51.6393	46.5726	80.431	27.9172	56.3681	31.3829	65.2278	44.3746
AC004878.2	1.15601	2.2284	3.8046e-06	3.8628e-05	5.54101	4.385	23.9924	5.32292	16.9136	61.6195	10.084	33.1714	16.0899	13.9992	27.1795	9.29886	7.32744	14.6259	23.5651	24.1498	28.5649	8.69952	32.451	21.896	20.0154	24.5378	15.2842	4.65829	41.5846	45.176	18.1312	52.0254	68.9369	50.3114	61.1802	61.5406	22.767	67.8728	38.6512	67.4116	35.1914	41.0249	23.5023	71.4902	66.504
AC004878.5	1.07357	2.10463	8.2651e-07	1.19268e-05	4.63944	3.56587	24.8096	9.50522	13.5649	26.8449	9.91017	10.6438	11.6664	6.97588	8.38189	6.48238	10.7563	8.39807	9.23059	18.3327	10.5239	8.36308	12.1963	11.6374	15.574	4.38794	10.5034	1.82048	17.2198	19.8614	14.0969	27.9338	24.2328	35.0069	27.6842	34.4865	16.9728	29.5982	26.4276	51.5713	21.1017	23.1794	19.1784	39.1863	19.0011
AC004878.6	0.944639	1.92471	0.000124782	0.000627824	5.20516	4.26052	38.0025	7.22396	23.3839	62.1288	20.8635	16.6891	21.1939	12.0536	15.6544	8.76239	10.3336	7.21857	12.1627	22.5045	18.4169	11.6314	21.7792	21.896	17.4198	8.0253	25.2806	2.89135	46.5862	28.7588	34.3612	39.0969	48.7549	51.2496	34.9334	39.3027	21.1868	30.7177	34.4173	84.1198	25.0337	44.054	27.7564	46.5647	24.1569
AC004889.1	0.538024	1.45198	0.0108154	0.02585	5.361	4.82297	14.9442	20.9115	20.319	56.7452	12.5181	25.0077	21.9717	19.8362	39.6907	38.0001	17.4731	16.0413	27.5832	29.7318	35.7062	20.9558	31.362	40.0415	53.4129	32.794	19.2683	8.67406	36.2972	32.9492	37.5608	41.7449	64.235	44.2131	33.371	40.3135	65.7843	37.9248	53.1283	68.7135	52.5578	15.9358	29.4302	10.2926	66.504
AC005276.1	0.63803	1.5562	1.46631e-06	1.84351e-05	3.50227	2.86424	7.93908	6.08334	4.76758	9.02104	6.37496	6.71696	7.29148	7.21316	6.53294	4.91767	6.85773	7.64319	8.25323	9.87143	7.26652	7.01729	8.05829	5.29475	9.22902	3.81058	12.8938	7.60319	9.43157	5.85508	7.88314	11.6304	14.4673	11.1412	12.7485	14.1514	7.6085	16.3734	11.8822	8.53494	11.4028	11.0629	20.9219	11.6567	9.84815
AC005281.2	1.56553	2.95986	8.39273e-09	4.0593e-07	7.46246	5.89694	46	11.4063	28.0379	124.112	24.6885	67.7896	21.7772	42.4247	155.065	27.0025	55.8013	16.4187	60.0531	86.6101	68.9066	79.0166	78.2961	91.886	81.1	25.1729	59.6882	20.6678	154.763	72.2127	217.667	192.941	162.468	132.17	358.957	316.325	136.485	289.684	85.497	241.582	171.304	191.23	118.836	156.869	154.79
AC006014.10	0.948768	1.93022	8.15027e-06	7.12501e-05	4.94887	4.0001	24.5761	8.04775	16.6865	35.3566	16.3431	14.519	12.6872	9.30118	12.0181	8.53886	12.3533	10.3325	16.1807	25.5012	19.2939	10.1895	17.8045	14.4503	23.6494	7.79436	20.4997	2.78427	39.2982	20.4928	23.2785	35.4105	38.1214	36.3556	34.3084	36.0325	17.1484	30.6477	29.0908	60.3232	16.9731	43.5272	18.76	44.3946	28.9651
AC006483.1	-0.536102	0.689632	0.000346298	0.00145361	4.39061	4.92671	39.8122	49.3004	30.7623	37.3937	49.1452	28.0045	37.138	32.9338	23.1735	41.666	24.2369	37.3667	18.787	17.8626	9.14579	29.1266	20.908	25.5913	28.3792	31.5239	26.0774	36.3025	16.2909	28.5866	20.2179	27.4146	14.4673	24.628	14.2483	22.5946	11.3542	17.3531	22.9449	18.0825	21.1017	25.0232	17.156	21.7013	17.495
AC006995.8	0.895607	1.86039	1.30872e-06	1.69752e-05	4.9345	4.03889	26.5804	7.60417	21.1893	32.2041	15.184	13.4684	14.0645	11.7056	15.9009	13.0244	14.3104	9.68766	9.12199	26.5197	12.9043	9.22822	21.5977	17.1344	22.1112	9.93059	21.8277	6.35384	30.8193	21.6217	20.6817	34.1644	38.4349	35.8865	37.2872	35.2793	20.7185	33.9131	26.7235	54.8262	23.2862	40.7395	19.6201	46.3787	23.7128
AC007182.6	0.562692	1.47702	0.000367896	0.00153091	5.00036	4.43766	27.5533	12.8004	33.8271	25.6081	16.2272	22.5276	14.2913	17.0838	30.939	11.8918	14.7488	7.17138	27.1488	22.3282	23.9294	20.0906	34.8467	27.7974	18.2273	24.3646	21.7311	10.8158	28.8663	21.8131	21.1454	36.0336	40.5086	30.1399	31.6212	44.119	29.0294	44.6421	32.0955	41.6621	27.7861	23.0477	30.1276	36.4581	46.2284
AC007250.4	0.794778	1.73481	0.000433991	0.0017485	3.61407	2.8193	3.38578	1.01389	10.6703	9.60304	2.7818	9.81709	3.20825	3.7964	12.9426	3.48707	3.56978	3.30261	10.3165	9.87143	14.0319	8.07469	6.42485	10.2586	9.57511	4.50341	7.53346	3.10553	18.4344	7.80678	10.9437	12.7727	14.7567	6.45018	16.873	10.1081	15.4511	15.2539	8.7409	13.7427	10.4853	13.8286	13.9479	12.7727	14.8302
AC007362.1	-0.950056	0.517612	1.17342e-07	2.78182e-06	4.27662	5.22668	33.0406	53.1025	23.6109	35.5021	71.0519	45.1586	47.0544	43.6586	17.3801	62.9461	52.2315	31.2333	34.2075	36.6653	17.0387	29.7995	28.6396	33.6437	44.2993	19.9767	25.4979	35.66	20.8638	32.49	28.472	20.2494	6.36563	19.2333	16.3731	10.346	12.1736	12.0352	18.0281	16.7806	17.694	21.2039	25.8037	17.485	17.0315
AC008394.1	0.793625	1.73342	0.000314439	0.00134152	10.2701	9.4765	653.223	199.61	898.576	1295.68	451.232	736.488	622.109	905.631	1212.42	134.297	539.224	475.104	748.981	812.631	1187.32	458.239	859.188	801.493	693.445	622.048	652.949	169.412	830.835	676.205	947.646	1478.1	1475.38	1221.78	1815.03	1303.71	1957.14	1289.86	1056.15	2043.76	1078.81	2001.2	666.851	921.622	1293.7
AC008440.5	-0.814257	0.568701	1.44689e-10	2.21053e-08	3.51982	4.33408	25.6853	33.8386	23.3839	19.9336	26.4271	19.2208	24.4022	16.5143	12.6961	24.7672	17.4731	25.5716	16.8322	13.2794	16.7882	22.1093	16.77	16.3255	18.5734	18.1291	14.3426	10.8158	9.86028	19.5169	12.7058	17.1341	16.4928	11.6103	8.87395	12.2487	6.0868	8.67653	12.9748	8.53494	8.91254	11.8531	8.64772	12.6487	8.34196
AC009133.17	0.968694	1.95707	1.53831e-10	2.27789e-08	4.61589	3.6472	12.4924	10.3924	15.0973	12.0765	11.8227	13.5373	12.2497	13.1925	14.4218	6.16944	9.20627	11.4176	14.7689	17.8626	12.6538	13.7462	10.1273	11.3617	10.9595	10.277	19.2683	8.88823	12.2896	9.52886	12.1493	15.9918	31.2495	26.0353	27.6217	26.1622	29.2635	34.986	22.5351	33.2718	30.9317	31.74	31.3829	26.4135	31.1665
AC010336.1	0.780864	1.71816	2.06348e-05	0.00014866	5.0705	4.28964	19.2639	8.61806	21.3406	35.6476	16.3431	20.9776	17.3051	13.0976	27.9807	12.9648	13.7155	8.68115	18.244	17.3925	21.549	30.4724	16.8789	33.754	10.3826	18.4755	27.671	10.0662	52.1594	16.6468	38.8592	34.6836	32.5515	29.0845	42.7449	44.8325	40.7348	45.6217	34.2807	40.5048	35.2569	31.2132	10.182	37.9462	27.3431
AC012442.6	3.03084	8.17286	9.37459e-19	4.51152e-15	3.77095	0.740106	1.98477	0.253472	2.49731	5.67452	0.347725	1.03338	0.777758	1.51856	1.72568	0.625885	1.1273	1.22668	0.542976	3.76055	1.37813	1.73029	1.19785	2.64737	2.07653	0.692832	2.17311	3.21261	5.28739	3.67378	1.2984	3.8422	12.2972	8.67843	16.623	19.2649	11.1201	34.986	6.00937	29.5107	14.9416	20.8088	17.2954	17.237	19.5804
AC013269.1	-0.566563	0.675224	7.78306e-05	0.000425153	6.29979	6.86635	163.335	210.889	113.4	127.168	191.481	108.608	158.274	108.862	78.7651	154.504	96.7598	134.935	78.8401	69.6876	57.7563	125.254	79.7117	108.432	94.7128	102.308	86.0553	122.936	60.5907	116.757	87.8275	102.493	93.1697	72.242	56.8682	81.3406	55.6006	65.4938	95.6036	59.5999	88.0768	79.9426	45.1913	65.8478	67.8943
AC015849.16	0.851325	1.80416	8.46251e-05	0.000454276	8.58435	7.73302	247.979	56.0808	271.355	179.62	168.589	222.383	109.518	188.966	302.981	83.7791	220.387	56.7106	346.147	343.737	212.671	184.42	133.071	294.796	254.663	271.821	317.999	80.6902	319.101	152.462	153.721	493.359	340.127	416.271	506.752	364.844	322.835	578.598	272.744	552.963	364.693	437.182	461.119	542.222	549.295
AC016722.1	0.87519	1.83425	0.000561533	0.00214986	5.49627	4.62108	39.8122	6.71702	40.1461	34.7261	10.3545	24.6977	19.5088	17.8114	34.185	8.8518	14.8114	9.97074	28.7777	41.0135	40.4252	17.8476	28.93	15.7739	14.9972	43.379	23.9526	2.71287	27.0086	27.9743	20.2179	38.4912	59.8466	39.1311	37.5789	44.555	36.6379	84.013	62.5976	88.4837	47.4898	32.6619	30.8249	68.6587	63.5688
AC020571.3	-0.721753	0.60636	9.10297e-05	0.000481672	2.72481	3.44657	10.8579	9.04052	7.11354	5.91702	11.2045	11.3327	11.3747	14.9641	8.21754	15.051	20.5419	14.7831	6.7329	11.7517	6.76538	13.6501	7.9494	11.472	4.49915	8.85285	16.2259	9.92341	6.76405	6.9266	10.5727	6.57673	1.49496	12.0403	5.20771	6.10451	7.99868	7.60362	3.82415	4.62912	6.90285	3.20473	8.8337	3.4722	6.29509
AC021860.1	0.505552	1.41967	1.46715e-06	1.84351e-05	4.27696	3.77141	14.4771	10.6458	11.3514	15.8596	13.3295	15.7073	15.8468	16.4194	17.7499	6.88473	17.1913	11.3232	13.0314	12.8094	18.4169	12.112	10.454	15.8842	13.1514	12.1246	11.8797	18.3119	12.2896	18.3689	14.0042	13.6035	19.9649	17.005	28.2466	22.5946	24.9325	25.05	15.5697	17.6485	18.0872	17.2528	26.5011	19.5931	19.928
AC026703.1	1.24012	2.36218	2.48492e-06	2.82377e-05	3.61621	2.3761	2.56853	3.80209	2.61082	4.80152	2.20226	2.79012	5.15265	6.6437	10.3541	4.73884	6.29408	4.05749	4.88678	6.58096	7.64237	8.26695	4.68252	2.09584	3.23016	3.6951	11.7348	7.17484	15.0048	18.3689	7.97588	6.33443	16.0587	2.81463	30.9963	14.5081	2.57519	13.1547	5.18991	11.4281	4.19414	26.9987	17.9928	15.0049	4.86615
AC027612.4	0.75225	1.68442	1.36449e-05	0.000106812	5.41574	4.66349	30.0051	11.4063	24.519	31.1371	11.4749	27.2812	18.3745	22.8733	36.7324	10.4612	18.4125	10.8514	28.3433	43.1288	35.205	30.953	23.8482	34.9674	25.7259	28.9835	27.5261	15.5276	63.7345	31.1123	37.2826	39.8758	66.8391	24.7452	54.7435	47.8054	49.0456	63.3946	37.5586	49.9077	32.3735	41.881	25.1063	33.482	53.991
AC037459.4	0.745821	1.67693	1.38103e-08	5.75431e-07	3.67505	2.92923	7.93908	5.70313	7.52976	11.8825	6.68405	9.71375	5.31468	4.93532	8.58733	6.10983	6.07489	4.65511	7.74645	9.59723	7.9347	7.36976	8.38498	8.34658	9.4982	5.85058	10.431	7.06775	14.0521	7.19448	8.03771	14.6073	18.1324	9.18662	11.7069	22.9514	13.4222	14.7408	10.8806	13.2123	10.2232	13.6091	10.275	13.3514	17.3018
AC068134.8	1.18884	2.27969	0.000193279	0.000895672	8.96266	7.77382	188.67	19.1372	219.479	578.51	61.1417	206.727	61.9776	173.97	374.042	48.059	109.583	27.2701	178.802	420.065	498.571	185.333	320.807	242.014	122.804	216.394	342.555	29.449	616.053	183.402	543.241	367.864	754.689	426.943	655.485	641.746	761.436	585.805	505.812	1017.1	348.965	419.666	356.37	377.168	389.176
AC068580.6	0.526327	1.44026	0.000382315	0.00157931	4.39249	3.86616	15.8782	10.8993	14.6433	22.6981	15.9954	17.8774	9.91642	10.9146	12.3263	12.9648	10.0517	10.1909	18.0268	10.1065	9.8975	11.9198	16.2255	22.7233	20.7653	17.4363	14.7772	21.7387	15.5764	10.5621	17.8994	13.2919	33.1302	19.7024	14.3733	30.3243	14.9829	47.3011	22.8083	23.4349	21.8881	16.4626	17.0165	18.4771	19.2329
AC069213.1	1.2336	2.35154	2.62534e-05	0.000180235	5.02788	3.79428	13.6599	3.80209	4.42704	32.5921	8.69313	21.5976	8.847	10.6299	6.40968	12.4283	9.9578	9.15295	11.7283	32.1997	18.1663	17.9758	28.204	9.70704	6.8064	20.2076	3.91161	3.64096	46.7291	19.5169	18.2703	16.1995	45.1381	20.9924	37.6205	19.7406	24.2302	32.7469	11.8822	50.3417	107.475	9.21908	33.754	42.2865	47.387
AC073333.8	0.581154	1.49605	0.000122586	0.000619039	3.79494	3.21379	9.22334	5.44966	11.6919	13.9681	7.99768	10.9538	6.02763	7.78262	10.6006	5.99061	6.66985	4.05749	11.5111	10.3415	10.6492	8.93984	8.49387	11.6926	11.0748	9.4687	12.4592	2.463	15.1477	9.06964	11.1291	16.7187	12.8759	11.1412	14.3733	17.8379	12.2907	20.2919	14.0674	18.2272	14.6795	15.1456	13.2505	14.3848	16.7998
AC083884.8	0.816803	1.7615	2.35531e-08	8.58706e-07	4.42285	3.60605	18.4272	9.88542	16.2325	26.0931	13.3488	10.0065	7.82619	9.87064	14.7094	6.22904	8.2512	6.30642	9.73736	14.1608	13.6352	10.8944	12.9949	11.9132	11.2094	11.9706	12.5075	11.1728	24.3887	24.4153	13.896	25.2685	27.1263	18.3342	26.851	14.4883	14.105	23.4406	17.5501	28.1123	21.5605	23.5965	16.3656	35.4454	20.0246
AC091814.3	0.569336	1.48384	6.14968e-08	1.74521e-06	4.99289	4.42355	18.0964	23.6997	17.8217	22.8436	19.1249	19.8409	17.694	26.0053	20.9547	14.1271	22.1702	21.8916	21.0675	21.2706	20.1708	24.5125	25.1549	19.3038	17.8812	22.9789	34.1903	18.419	24.2934	18.9429	22.8147	23.7801	34.8663	36.4729	42.37	39.7189	29.3805	31.6273	38.378	32.4039	28.4415	29.3693	46.5861	34.102	41.4781
AC093734.1	0.717999	1.6449	1.89642e-05	0.000139223	8.21206	7.49406	226.731	61.8473	159.487	213.304	114.286	217.009	121.622	166.662	220.148	99.4263	151.246	118.8	174.187	259.008	247.437	188.698	184.034	201.973	189.195	157.85	312.929	65.2161	331.248	152.347	240.946	265.527	350.11	207.11	399.328	384.346	439.889	401.639	339.12	359.336	257.022	260.637	286.351	329.859	267.638
AC096677.1	0.787777	1.72641	6.34715e-08	1.76565e-06	3.77773	2.98996	6.18781	6.97049	7.03786	11.349	8.34541	8.37036	8.06924	5.6946	8.75168	3.30825	6.85773	3.77441	5.86414	10.9291	5.26196	11.9198	11.3252	13.4575	8.6522	5.88907	8.83733	9.9591	9.86028	12.7434	10.5727	9.03435	21.5563	10.5548	13.7484	13.5568	15.6852	9.93602	10.2432	15.6233	20.4464	13.0384	12.4137	18.9731	18.8853
AC100802.3	0.823184	1.76931	0.0027612	0.00811745	3.7444	2.92121	3.15228	1.26736	8.28652	10.9125	4.86815	6.92363	4.27767	5.03023	12.0798	1.87765	11.7427	1.60413	5.75554	15.9823	8.64465	6.24827	16.4433	8.49366	7.7293	6.46643	11.1553	1.82048	6.85932	11.5954	9.55251	26.7915	13.5993	9.85119	14.6233	12.0108	26.6883	11.6153	26.0861	23.1456	9.69894	13.8286	4.0449	11.6567	7.53094
AC110619.1	0.764858	1.6992	1.1152e-05	9.05805e-05	7.44588	6.68102	117.685	36.8802	85.93	141.427	72.4428	78.5367	67.5677	75.3585	127.577	70.9038	125.694	86.9059	101.862	144.428	101.731	99.684	125.448	153.107	88.2525	103.694	149.655	30.0915	122.182	98.044	138.187	199.794	189.088	138.034	227.223	372.335	134.846	225.03	164.165	190.373	192.537	165.548	178.115	177.454	195.225
AC110619.2	0.62213	1.53915	1.60814e-05	0.000121494	6.56757	5.94544	66.4703	29.1071	56.6056	82.5958	43.6975	56.2158	43.9433	44.7975	76.4642	52.2763	67.544	60.2019	56.8315	86.14	57.9651	61.2972	64.2122	80.9656	54.7973	63.1632	88.8562	23.9518	71.4036	57.288	78.0276	105.712	106.817	89.7162	132.234	171.64	69.8422	115.78	80.2615	105.313	110.926	96.0979	93.7767	95.5269	102.923
AC112229.4	0.776957	1.71351	9.03934e-05	0.000479095	4.58107	3.80411	16.5203	3.86545	13.6784	11.931	7.30223	17.3091	14.2913	9.01645	21.2012	11.2659	14.7018	10.7571	14.1717	14.7484	19.2939	13.5539	10.944	18.5316	14.7087	16.2238	19.1234	3.21261	21.6497	19.9188	9.69163	35.4624	20.7606	20.2888	47.8068	19.8	26.0445	40.6537	18.6427	38.6242	15.6625	35.6252	22.4562	16.803	17.7267
AC116407.2	0.749587	1.68131	5.42509e-07	8.64511e-06	5.61091	4.86132	35.8426	14.3212	26.2217	32.4466	28.6294	27.5912	24.0133	23.6326	46.9632	14.3059	24.4248	32.0825	25.4113	19.5078	42.3463	25.3776	37.2424	35.2983	22.8418	35.4499	36.5083	18.2048	55.732	22.1575	42.0125	28.3492	82.7532	41.633	64.3674	45.1892	56.42	63.1147	54.9038	60.1786	42.8588	40.3005	56.0707	50.0989	55.6131
AC119673.1	-0.639836	0.641786	7.12743e-08	1.88469e-06	5.17329	5.81313	42.8477	57.5382	43.3623	49.0337	66.9951	58.1792	55.7069	65.2031	47.7028	87.6239	61.2499	57.1824	58.0984	56.7607	62.5171	54.7926	58.586	40.5931	62.7573	55.6575	37.5224	58.6838	40.5843	61.0766	56.5731	51.4024	24.7392	34.4792	25.7469	29.4919	29.1464	26.4494	26.9056	30.8126	28.0483	33.3204	33.6145	29.2657	28.0383
AC131180.1	-0.56485	0.676026	1.04112e-05	8.61128e-05	6.36319	6.92804	168.589	217.986	102.049	132.842	205.622	114.188	137.858	123.478	82.956	149.229	115.642	144.749	85.03	79.4415	65.8998	141.211	99.9664	101.814	103.019	97.8048	87.3592	130.539	65.5923	101.833	68.0732	99.0663	98.8119	73.4148	66.4921	79.4379	62.5068	71.3714	97.3791	88.8213	75.8876	99.3026	63.4631	73.0403	66.3881
AC138783.11	1.0872	2.12461	1.27997e-07	2.96146e-06	4.69961	3.61242	21.132	11.0894	14.246	25.9719	17.7919	13.1756	7.04843	6.54879	11.9565	8.71768	9.67598	6.27496	6.89579	16.8049	12.7164	6.58472	14.8098	11.4168	16.0931	4.90756	13.1111	3.37325	31.6529	19.7466	20.3571	33.5933	26.9816	34.0101	26.6843	34.6054	23.0596	22.601	20.0768	52.2946	15.3348	29.4352	16.8073	37.2022	19.8122
AC139099.3	0.688481	1.61159	2.63303e-09	1.75992e-07	4.71701	4.02853	16.0533	12.9905	17.4244	20.0791	13.5613	15.3973	14.8746	12.3857	21.5094	14.8871	18.8822	13.1161	14.7689	21.2706	11.3383	20.7635	18.5667	20.2965	16.6122	12.2978	15.4291	12.2615	28.0089	21.9853	20.4498	28.4011	20.9776	22.8102	35.7458	20.8703	34.0042	41.0036	32.9833	28.0641	16.3178	19.4259	31.1039	24.8014	34.2947
AC139099.5	1.47973	2.78897	1.21288e-09	1.02403e-07	5.74151	4.26178	19.1764	3.61198	20.8866	30.2641	12.9528	22.6826	13.6594	15.4466	28.104	4.85061	17.0034	5.59085	23.4565	38.0168	13.9379	21.0038	23.7665	31.41	19.2944	11.4895	26.1498	7.28193	58.4829	42.4781	38.1637	64.4087	29.9474	31.9577	112.799	68.3784	61.3948	95.5118	34.7246	80.6841	41.6465	28.217	45.9933	58.7794	62.0144
AC140481.3	-0.581375	0.668327	1.35876e-05	0.000106586	6.2935	6.87487	155.279	229.393	126.114	130.514	175.601	115.222	138.441	116.265	79.2581	157.008	101.081	139.653	77.8627	75.5635	66.7768	114.872	80.9096	112.955	101.404	94.4561	75.6244	115.226	67.0213	116.528	73.4523	98.651	100.982	66.3782	65.6172	81.3406	58.7611	61.8552	90.004	75.6572	67.1062	87.5812	53.4206	65.4758	66.3881
ACKR2	0.604241	1.52018	7.30112e-06	6.53097e-05	4.93168	4.32744	23.1848	9.727	22.8447	31.8889	13.7448	25.223	11.958	17.0284	26.933	10.9977	17.4262	9.27877	19.9725	26.4903	23.992	18.7689	23.3672	24.5526	23.7839	22.4208	18.2662	14.7066	39.2267	23.7169	29.469	41.6757	28.995	24.022	30.486	40.5613	28.1027	36.7703	23.992	33.0428	27.1636	29.5011	26.0943	32.6449	38.9967
ACTA2	-1.05095	0.482651	1.48683e-06	1.86095e-05	6.92064	7.97158	391.917	574.043	308.482	308.544	435.385	201.391	329.186	211.622	98.452	384.395	204.269	205.557	242.415	163.08	87.3056	181.076	199.606	208.103	185.47	171.327	179.23	130.356	104.645	195.186	46.0799	169.68	109.683	152.76	88.6145	85.2989	116.87	44.942	242.053	148.545	129.906	223.572	74.8008	50.0635	67.4143
ACTA2-AS1	-1.20507	0.433748	1.74525e-08	6.88446e-07	5.98707	7.19214	231.809	316.08	155.344	166.016	241.032	117.908	194.585	120.773	75.0672	212.086	103.148	116.205	163.979	93.3086	63.7073	102.664	112.272	154.044	111.729	121.534	97.3555	63.342	57.947	113.083	25.7361	96.4183	54.4695	81.8	46.557	56.2487	57.532	20.5018	121.963	84.7708	55.3757	112.67	35.5672	22.6313	34.874
ACTB	-0.539423	0.688046	4.51042e-05	0.000274591	8.93104	9.47046	1050.91	1133.03	683.057	767.034	1147.4	684.907	850.987	690.623	476.971	1043.38	621.055	828.077	500.632	436.802	324.94	740.469	496.707	611.951	648.773	627.066	532.134	711.108	360.334	625.346	443.903	612.547	561.511	480.128	365.832	524.232	376.806	384.049	601.956	442.126	503.518	583.264	369.985	433.768	404.951
ACTG2	-1.05911	0.47993	1.23006e-05	9.82517e-05	4.04003	5.09914	65.692	50.3002	34.1803	30.1995	53.0861	15.5122	72.5476	28.7155	14.3259	50.1701	25.4164	30.8663	42.3883	24.992	16.4958	15.3697	48.7369	26.6086	27.059	22.6967	24.0491	12.4578	19.1172	33.4339	5.59548	13.915	30.1242	17.2787	8.97116	9.42103	15.269	4.36936	30.7449	24.3029	16.6163	29.7498	9.05066	7.0133	8.6123
ACTR3C	0.660705	1.58086	0.000539578	0.00208237	3.90806	3.24735	6.74822	4.15695	9.89841	14.2882	5.72588	9.73442	6.39706	7.74465	16.7638	4.22025	8.02261	3.3781	9.75184	19.7664	14.2574	10.574	11.8479	13.8325	9.55203	7.57496	5.12855	4.47624	21.2639	9.3911	11.0364	14.5588	17.9395	10.9301	24.7471	19.027	14.1167	17.3531	8.00339	22.3066	14.3387	14.8295	15.5101	14.2856	16.1046
ADAM12	0.826153	1.77295	0.000760483	0.00276422	12.1373	11.3111	2471.19	403.474	2690.9	5038.17	1227.35	2674.38	911.31	1906.99	3652.87	1259.37	2093.18	658.689	2179.85	4881.14	4020.87	2602	2987.39	3307.34	2889.34	2298.29	3205.28	456.375	5782.22	2706.23	3203.43	4607.95	5720.47	2830.91	6840.38	4924.23	3950.32	8709.19	3791.89	7122.83	3572.39	4595.77	4285.52	3341.06	4647.53
ADAM19	0.881027	1.84169	6.59084e-07	1.00534e-05	6.09868	5.21765	36.1929	26.5965	26.9514	34.2342	36.6105	43.6233	32.527	40.8248	49.587	21.2162	33.9532	21.3928	34.0834	43.1791	35.3482	74.5261	36.1534	36.8269	36.6359	42.1473	38.5159	16.6597	58.8554	87.7279	55.6589	69.9161	139.879	33.2729	65.4565	66.7985	57.1892	52.6589	79.7217	46.3945	128.183	46.3588	43.2785	131.82	53.6766
ADAMTS1	-0.72086	0.606736	3.61437e-07	6.30224e-06	6.91383	7.63469	172.013	309.046	239.212	218.736	219.511	157.521	291.481	166.251	143.971	122.495	144.028	302.739	286.926	98.1463	185.818	172.837	264.744	165.663	175.582	204.116	132.222	115.868	82.9787	184.952	142.7	120.908	169.003	136.353	75.4285	165.278	89.8194	68.8524	140.332	144.323	114.268	127.289	91.0568	120.845	79.7893
ADAMTS15	-0.979255	0.507242	6.63068e-05	0.000375478	6.5974	7.57665	118.152	251.064	189.455	114.654	368.589	121.835	271.243	96.3336	49.182	146.189	121.185	461.894	222.837	91.7808	245.934	49.3133	437.652	170.204	174.428	221.591	84.8963	101.197	79.5967	244.651	75.2144	60.3329	142.793	107.659	51.3689	106.789	79.5967	44.6421	63.0984	109.508	89.7807	94.1663	158.588	85.317	48.4297
ADAMTS2	-0.948614	0.51813	6.43043e-06	5.87777e-05	4.94904	5.89766	31.7797	110.818	86.3841	29.944	124.277	36.3336	93.3115	39.6154	24.6526	31.3479	51.6866	149.297	41.7874	25.7832	44.2506	29.6649	90.2746	51.1826	52.7208	71.1769	35.2045	32.0833	29.9524	46.5422	25.597	29.3876	32.783	40.4368	23.1223	33.44	35.5844	18.1647	36.466	47.3906	21.7833	34.6901	32.4987	18.6507	17.2169
ADAMTS5	-0.749287	0.594898	0.000113665	0.000579769	6.17029	6.91957	75.538	121.92	229.525	119.601	164.59	77.71	221.856	108.008	93.3101	64.7344	101.081	336.111	79.4916	79.9116	78.4283	74.787	96.8084	113.617	152.971	75.5187	76.2039	88.1327	72.7374	74.1644	71.5975	79.9592	73.6388	61.6872	53.7436	93.2325	57.3564	45.9016	88.3651	166.504	44.6938	75.333	57.605	58.0354	33.4837
ADAMTS8	-0.517117	0.698767	0.0373522	0.0718312	3.20809	3.72521	46.5837	9.63195	9.02436	16.5143	18.951	14.7773	5.83319	18.8871	2.83505	22.4424	6.9047	11.7007	17.9725	7.46233	8.20615	15.3323	6.86044	6.7839	10.325	9.41097	10.938	11.5654	11.2178	13.1452	10.6654	4.30949	1.08505	8.7957	9.74884	18.1946	5.8527	9.58616	8.53604	7.01601	13.8931	8.03377	10.3215	6.69639	7.35715
ADAMTS9	-0.592577	0.663157	0.00123091	0.00411085	3.56428	4.15686	36.0878	21.1649	14.3482	17.9548	23.1237	24.9561	14.301	20.3677	7.00134	26.7163	21.0241	24.4205	13.4549	16.6052	6.56492	12.4581	12.8715	12.8949	15.2163	17.0206	15.545	26.1721	9.48873	16.6353	8.60653	10.9866	3.77598	15.0348	13.9608	8.03893	10.8392	8.71851	8.52238	6.10465	13.9062	12.6828	17.5884	9.64776	11.7019
ADCY3	-0.626	0.647971	9.75379e-06	8.19603e-05	4.28831	4.91431	20.656	45.7615	41.5461	16.4192	34.7904	22.5117	47.2937	21.457	17.3516	26.3353	29.3892	58.4453	28.3433	20.3214	33.2776	18.0054	39.3449	27.1865	24.6078	34.2241	25.3753	18.9956	17.0274	23.8619	15.6307	19.2349	21.1446	31.6104	17.6325	17.0969	24.5363	13.8006	18.6795	24.8704	17.5327	18.4584	22.8854	12.3149	16.1581
ADRA2A	-0.721838	0.606325	0.00316842	0.00913603	4.15259	4.87442	26.9695	16.0955	31.4434	26.3356	36.1634	21.5976	29.7493	30.8457	14.052	53.4684	57.2104	71.8082	6.84149	16.9225	4.38497	23.8396	17.4233	46.2188	33.2245	24.8265	25.9325	16.7056	20.0064	10.3325	13.355	11.8381	2.60412	16.8878	24.6221	21.1676	20.7185	14.2743	24.7204	28.7874	27.1308	26.3402	15.2033	10.6646	14.5984
ADRB1	-0.66686	0.629876	1.42414e-06	1.81008e-05	6.99592	7.66278	175.944	252.332	176.855	116.4	222.66	202.335	315.673	149.483	124.372	206.631	213.905	334.13	259.651	147.601	179.533	199.272	184.796	202.193	116.055	298.264	176.602	173.053	112.893	179.211	111.106	126.377	72.7707	195.851	117.736	101.319	187.754	94.7421	145.727	97.3562	147.188	116.555	135.574	71.0561	110.647
ADRB3	-1.17971	0.441439	3.68886e-06	3.7711e-05	2.35856	3.53827	7.29695	15.145	11.1811	5.38352	26.7169	6.1486	22.7494	7.11825	4.31421	13.6353	14.9837	19.5326	4.5067	7.57985	6.07631	4.61411	13.4486	20.0208	10.2673	14.3763	8.40271	6.53232	2.6437	4.47742	3.43148	4.93255	2.7488	12.1967	2.43721	1.96216	11.8224	2.86885	2.18523	6.22038	7.0776	4.67539	7.81085	2.72816	5.21373
AF011889.2	0.790365	1.72951	3.66348e-05	0.000232746	3.90769	3.11732	6.65482	3.42188	9.42165	11.64	4.63634	8.26702	8.3609	6.45388	7.02599	2.14589	8.64262	10.0966	8.68761	8.34371	18.041	15.1881	16.77	7.5009	6.34495	6.81285	7.53346	6.53232	13.0041	10.1029	16.0445	16.5111	22.2797	15.3632	24.997	19.6216	11.5883	16.6533	23.218	17.7932	12.7135	7.11186	9.20564	9.05253	18.1901
AF064860.7	0.700182	1.62471	0.00750419	0.0189574	3.61971	2.91953	10.566	2.28125	8.9676	20.9521	2.0284	10.3854	2.62493	5.93187	6.77947	2.54824	3.99251	3.20825	9.39348	18.979	8.89522	8.4592	2.77684	5.46021	9.74815	8.60266	6.30203	2.89135	18.5773	8.89743	6.44563	16.563	12.3696	6.39154	16.8105	21.4054	9.01315	19.8021	8.7409	19.0228	6.81547	20.1503	8.50824	8.68051	10.0799
AF127936.7	1.39171	2.62389	3.11189e-05	0.000205573	3.94133	2.54962	2.53934	6.05165	2.75271	4.32864	6.34599	3.92684	7.82619	5.76578	8.53597	2.81648	2.39551	7.14779	4.20806	3.90744	3.6959	26.4831	5.19978	1.98553	9.37322	3.26208	3.98404	7.36224	8.25262	32.1169	9.52933	15.5765	52.4079	4.13398	4.6557	12.3378	4.47731	3.91843	16.1843	4.19514	38.3043	8.95568	5.30022	37.3262	11.2964
AFAP1	0.558549	1.47279	0.000726067	0.00266428	4.56002	4.00147	21.132	13.7034	13.8629	20.1336	21.3561	20.125	21.3033	14.9602	14.9919	15.0212	13.7977	16.572	10.1536	11.2376	11.2756	28.2013	10.6854	15.7464	20.8086	8.28511	12.5497	21.2836	13.0934	33.351	13.2622	22.8065	52.1005	13.0763	16.5137	29.4176	12.9637	27.2541	16.2526	19.294	36.4693	28.9742	15.4996	34.1175	18.8418
AFF2	-0.546888	0.684495	0.000791597	0.00286344	4.15705	4.70393	7.77563	44.4084	32.7374	14.9575	31.6894	24.0157	30.3909	27.1253	17.8238	23.3366	28.1637	41.6695	30.689	18.4737	28.139	19.4946	33.3003	24.9956	23.5109	25.45	18.6308	34.5463	14.1474	33.5691	14.338	20.7686	10.619	23.3614	17.8979	14.5795	17.6049	11.1955	14.7503	12.2961	21.2066	14.3291	18.216	9.87098	17.1705
AGL	-0.78031	0.582242	1.33022e-07	3.05571e-06	3.4031	4.18341	14.8712	34.4247	11.1811	10.767	15.4013	16.2111	25.107	24.0004	15.0689	13.9595	18.847	25.6188	22.6421	16.0264	20.7503	14.4792	23.4943	14.9053	13.8291	19.1683	10.1955	16.6922	10.4497	15.714	12.3116	17.3029	11.2845	11.6983	6.96792	6.02027	9.70084	6.31497	8.58726	8.86043	12.3367	7.95146	6.10222	10.7266	10.6592
AGMAT	0.505126	1.41925	4.34615e-05	0.000266567	3.56924	3.06412	10.8579	6.84375	7.26489	13.6771	9.15677	8.37036	10.2081	6.6437	8.87494	6.88473	6.57591	7.83191	7.60166	7.99116	6.38952	8.4592	10.2362	7.94212	10.498	5.65813	7.67834	11.9938	8.57415	13.0878	9.64525	18.1725	10.8505	10.5548	11.2487	16.2919	7.49145	14.4142	10.9261	21.9883	10.3543	13.1701	6.55553	9.67256	8.45782
AGTR1	-0.784371	0.580605	1.50781e-06	1.87599e-05	3.86345	4.64782	17.2558	26.3104	19.5471	11.8583	29.1857	25.9791	28.2715	29.6404	16.4556	49.9903	39.2957	36.7911	23.4674	20.5772	23.7665	22.4938	25.0352	24.1794	16.0585	21.6279	17.6892	24.3195	12.1753	22.0197	17.6768	23.9151	5.7146	17.4507	16.0356	11.4995	13.0047	10.9156	6.26887	10.8206	15.0596	12.4589	15.1335	9.47415	17.2285
AIF1	-0.501752	0.706249	8.27384e-06	7.20685e-05	3.80531	4.30707	15.0998	22.9745	28.7064	17.2176	23.3266	19.4706	29.1767	22.9049	11.6449	19.6359	23.1722	25.6896	14.8232	13.7201	11.6167	18.3363	23.6788	17.7901	19.6469	18.668	17.4976	19.2995	10.9797	14.6154	13.2751	8.93339	15.7614	19.5786	10.8112	13.0415	17.6361	15.6815	11.2676	12.0148	11.4465	11.3958	15.9859	15.9005	13.6361
AIF1L	0.571081	1.48564	0.000189968	0.000885442	4.25026	3.67918	10.3166	13.0999	15.4276	10.7935	14.4886	11.4329	18.6308	8.36933	13.0995	13.6069	12.8529	20.9051	11.363	10.63	10.0683	15.8523	10.058	9.84743	12.4592	11.9986	13.1967	9.74493	11.718	27.8769	12.8322	30.1806	43.9939	12.7831	14.5551	21.9892	13.8017	14.7577	15.7436	25.5654	23.3656	17.1451	10.0552	23.7868	12.6077
AL020996.1	0.707563	1.63304	6.10576e-06	5.68355e-05	3.95269	3.24513	8.28933	6.84375	12.6	11.2035	5.5636	11.4705	6.41651	8.5419	12.203	5.54355	8.17291	5.28418	10.8595	9.6364	12.6538	8.65146	12.7408	12.7956	9.22902	8.42945	12.0246	2.99844	14.719	8.49561	17.4357	14.9534	23.4371	15.1286	19.4977	14.627	24.5813	16.5134	15.5697	16.3466	15.4659	10.2727	10.6004	18.2291	19.6963
AL021068.1	0.555107	1.46928	0.0127789	0.0295666	4.07376	3.51865	9.10659	3.16841	8.62706	19.6426	6.72269	13.5373	6.70817	11.7688	18.2429	2.68236	11.0851	2.45337	11.7283	16.6874	26.3098	16.8223	12.4141	12.1338	10.3826	9.12229	11.3002	3.21261	20.4351	11.825	22.2583	26.1685	12.1526	11.4931	26.3719	18.3135	20.1333	21.1315	15.0234	16.4912	12.7135	14.092	16.1796	13.1448	21.6659
AL049829.1	0.617857	1.53459	6.70374e-07	1.01782e-05	3.64206	3.02421	12.2589	5.57639	7.83246	7.71153	8.2295	6.71696	6.51373	8.16226	7.88883	7.06356	8.54868	8.30371	9.99075	7.40358	5.88838	8.26695	7.29602	8.27305	9.57511	6.35096	12.8938	7.71027	9.86028	5.39586	9.83074	6.33443	17.5055	20.5233	13.9983	12.0108	14.8658	14.2743	13.1114	12.7301	13.4999	14.7505	14.2269	12.4007	11.9336
AL162151.3	0.566712	1.48114	0.0332553	0.0651501	5.34228	4.77556	27.9035	9.37848	30.9893	25.7536	32.6862	5.16689	4.95821	33.3134	34.8834	34.5131	43.5889	55.3895	23.0222	39.4857	18.6674	30.3762	20.3635	22.613	34.9549	6.69738	40.1302	7.06775	16.8625	44.889	22.722	31.2568	29.224	49.4905	78.8656	69.3298	7.95967	68.8524	50.8065	37.467	28.1793	68.8797	46.5861	33.978	37.6547
AL162389.1	0.570855	1.4854	6.42514e-06	5.87777e-05	4.88899	4.31814	20.198	15.3351	17.7082	18.1876	19.9362	18.0841	20.1245	16.7042	21.571	13.9483	17.7549	21.3254	30.5152	17.3925	12.9043	25.1854	19.1657	23.3851	16.9583	19.5148	32.8865	15.4205	28.7234	10.5621	24.2059	20.9763	32.5515	36.4729	24.7471	33.6541	26.8053	38.4846	35.5099	37.467	30.0143	29.8962	45.4703	29.0177	33.7154
AL163952.1	0.674583	1.59614	0.000231162	0.00104261	5.7525	5.07792	30.3553	17.6163	40.2974	55.1447	21.2112	38.0283	33.5408	45.272	48.9354	7.95768	27.0552	23.5901	37.4653	36.5478	53.3713	26.7234	35.7178	31.9891	35.6471	29.2144	33.6108	11.2442	43.4424	34.3269	38.0246	62.202	54.3972	55.7061	80.8654	45.1892	80.5331	63.6745	48.3481	91.4252	49.5432	86.791	32.4987	40.7984	51.3262
AL354822.1	0.580622	1.49549	0.00326551	0.00938505	4.04638	3.46575	6.30456	5.06945	16.6865	9.16654	7.64996	9.09373	20.4162	8.25717	15.9009	6.16944	7.89109	18.3059	6.7329	8.2262	6.64009	7.97857	11.7607	16.7667	14.1896	18.7065	9.70658	23.7733	11.0035	13.6619	12.0566	15.5765	29.0794	31.7818	21.9974	13.7946	21.655	13.5746	12.9748	4.19514	7.20867	22.1258	13.669	13.3928	15.5253
AL356356.1	0.521033	1.43498	0.00246791	0.0074068	6.42673	5.9057	52.7715	26.8681	79.5732	48.7427	38.8293	72.1298	42.3878	53.1496	80.614	24.4095	66.3227	34.2528	69.5009	70.7453	94.3394	56.4267	63.1596	60.3381	70.0252	71.5926	82.7232	22.7025	73.1661	35.1305	99.884	66.6673	85.3573	122.436	113.487	97.3947	133.324	86.6253	118.958	105.891	73.9216	57.5534	59.4182	75.5204	120.843
AL591479.1	0.597747	1.51335	3.71643e-07	6.42185e-06	5.58262	4.98487	30.7056	16.0955	32.5785	36.2296	28.2817	37.615	34.3186	34.832	36.4859	24.4095	26.5855	31.0445	26.6058	25.0311	35.205	30.5685	33.7577	37.7251	32.6477	33.025	41.1443	25.2726	43.5853	30.1939	44.3311	27.4146	65.8264	62.6254	61.4927	42.6919	46.8216	77.6689	41.3827	59.5999	34.8637	44.6467	65.5553	41.5424	47.5028
AL603965.1	1.01098	2.01528	0.000186574	0.000873859	3.502	2.49102	1.28426	6.71702	2.27028	3.92852	6.02724	5.16689	7.77758	4.27095	9.24473	9.38827	3.10007	12.7386	3.58364	3.99558	2.00456	12.9772	5.44479	4.30198	4.84523	4.27246	4.20135	4.92601	6.71642	10.7917	8.25411	13.915	39.4958	9.73391	5.8743	9.87028	6.78913	4.7581	11.609	6.5097	25.558	8.16547	4.60282	21.9493	4.28684
AL844853.2	0.538174	1.45213	2.1378e-07	4.341e-06	4.628	4.08983	21.4822	18.757	17.3676	14.1136	13.7931	18.0841	16.7218	14.806	18.9825	12.3389	12.776	15.8525	24.3253	19.3903	16.1617	14.8036	11.4341	21.0687	12.4592	21.8242	21.1516	15.3135	24.5792	11.5954	20.7744	24.9224	25.7519	26.2698	25.9969	27.2325	20.4844	24.3503	26.4959	33.5611	27.9172	30.1596	29.5696	25.7935	24.6783
ALDH3B2	0.641029	1.55944	0.000513215	0.00200393	4.52939	3.88836	13.1783	3.15256	15.6649	16.2415	8.12808	13.111	11.5084	12.3739	20.246	9.36592	11.0616	11.6181	17.158	21.344	18.8397	22.6981	20.3499	18.9039	14.8962	18.9663	11.9159	5.16695	28.777	11.3514	28.1011	23.7411	25.4264	14.1904	29.7465	31.7068	33.0385	15.6212	29.6883	37.8286	28.2121	18.7016	14.8371	15.7334	23.679
ALOX5AP	-0.786764	0.579643	2.16035e-05	0.000154182	3.72975	4.51651	17.8629	26.8681	33.9407	18.3331	35.1782	21.2876	30.9159	32.127	12.6961	29.4166	37.7645	21.1367	13.0857	11.9867	14.4077	13.5539	21.3436	18.6419	21.4575	32.6208	15.4291	28.9135	9.64592	20.2058	10.7118	20.3013	18.3012	14.3663	6.68671	9.81082	17.441	9.58616	15.2966	6.94368	13.4999	7.77037	5.091	13.3308	10.3116
ALPI	1.10638	2.15304	0.000806697	0.00290369	6.54173	5.43535	38.0609	2.28125	42.965	112.326	10.8954	40.0951	12.7844	38.6758	74.6974	7.77885	18.0368	7.17138	35.4563	83.966	102.483	31.722	64.4663	47.2115	23.0149	38.6254	75.9866	5.14018	120.61	37.1396	104.521	71.7556	134.836	65.1468	105.487	112.854	120.214	109.576	95.6719	236.158	69.4654	69.3406	65.2066	76.4505	77.279
ALPK3	1.04404	2.06199	3.68373e-10	4.72139e-08	6.91006	5.86602	95.736	23.1927	50.1731	115.6	38.4816	54.5624	44.5753	55.0003	71.8007	30.9366	53.7815	29.9594	56.7953	87.5502	85.131	63.7805	35.2822	71.9204	46.0874	35.9695	78.7392	89.7926	133.4	66.8742	100.487	134.217	125.36	72.8871	178.041	154.357	120.273	159.536	83.1752	145.094	100.659	119.716	73.2267	147.941	159.54
ALPP	1.14019	2.2041	0.000164355	0.000788592	11.8213	10.6811	1473.87	175.107	1706.04	4108.4	458.07	1489.99	492.71	1297.58	2788.33	395.619	897.079	327.399	1424.23	3119.57	3658.48	1357.13	2337.81	1794.96	974.546	1600.13	2601.89	237.448	4375.72	1396.76	3751.32	2655.96	5323.55	3230.64	4755.81	4684.46	5521.59	4282.19	3770.56	7206.67	2581.18	3125.66	2626.77	2757.38	2854.88
ALPPL2	1.176	2.25949	0.00023455	0.00105592	11.4391	10.2631	1128.63	108.106	1276.92	3116.91	310.287	1221.66	328.311	940.747	2062.81	251.337	674.312	143.994	986.804	2498.88	2697.76	912.921	1808.11	1377.63	723.44	1237.51	1999.56	190.401	3300.48	1124.52	3054.11	1951.63	4249.06	2306.35	3832.42	3359.7	3976.56	3292.88	2697.8	6059.23	1994.31	2304.24	1869.3	2212.79	2204.02
ANGPTL1	-0.744045	0.597063	0.000170988	0.000813523	4.98533	5.72937	20.9763	82.801	80.1787	36.6662	77.9677	27.729	138.959	39.4825	33.9384	22.6809	42.5868	113.264	36.1622	32.5914	53.2043	33.4203	54.9198	47.9469	48.0678	52.0009	38.1019	26.6647	32.8199	48.9837	39.1066	25.9608	43.4985	30.2181	21.4558	36.0721	36.6769	23.6039	42.0656	49.7148	19.5726	27.1304	30.2205	17.361	18.8467
ANGPTL2	-0.668775	0.629041	0.00110363	0.00376548	3.79225	4.46103	17.9797	13.8776	24.4339	27.827	55.5491	22.0368	34.829	24.6291	8.78249	23.4483	24.5422	29.1338	15.4205	14.6896	10.8998	14.8997	12.033	17.0425	38.4158	9.87285	21.7674	20.9088	17.0054	16.1876	20.0788	4.64698	4.73805	18.1485	10.3738	17.7784	13.5783	11.8603	13.5894	21.7713	10.0594	13.9603	15.8309	12.0597	6.48819
ANKH	-0.528252	0.693394	9.54542e-05	0.000501226	3.79184	4.32009	18.6364	27.3275	16.573	14.8592	32.5703	25.8861	26.6018	25.1749	13.3894	25.896	20.3031	23.4603	18.7055	14.6603	11.1817	18.1801	13.1083	17.4975	24.0964	15.0835	15.5016	32.5143	12.8434	15.7858	14.8389	10.7478	9.07826	14.425	11.2487	10.1378	13.6807	12.0877	11.0798	12.6578	13.5818	11.6555	15.0638	13.7648	13.4398
ANKRD20A17P	-0.524503	0.695199	0.0221134	0.0465736	3.04154	3.56604	8.52284	8.61806	11.2379	8.73004	9.85222	8.06035	17.5968	15.1856	14.545	8.04709	29.1219	9.62475	4.77819	7.05102	18.7927	9.5166	13.0675	13.3472	11.5363	18.36	2.60774	14.0284	7.71674	12.7434	15.1171	10.592	3.32749	15.2459	5.12439	5.47027	7.14029	8.81647	2.45838	2.1699	7.864	9.61418	4.60282	8.92852	6.60405
ANKRD24	1.26042	2.39565	1.07735e-08	4.75666e-07	3.52612	2.26571	4.456	1.41522	7.68111	10.0153	2.70453	6.35527	2.12263	1.13892	7.25198	3.24864	4.91627	3.01953	5.19447	6.20882	5.2202	3.63682	3.01278	4.87191	7.07558	4.59963	6.90568	2.0525	9.24103	7.73024	7.51217	12.2016	21.267	9.32345	13.4776	21.9406	9.3448	14.8574	9.81075	14.0079	8.51934	14.8603	6.29982	13.6615	11.1805
ANKRD33	0.664064	1.58454	0.0137786	0.0314635	3.74155	3.07749	3.72307	1.42226	6.65948	7.27503	3.07801	4.75354	2.86258	17.4212	14.4218	2.39426	10.1039	2.92517	6.37091	12.8746	10.6353	15.9358	8.90526	15.3817	13.9973	6.22266	9.61	3.54577	10.3366	9.32476	16.2197	12.3343	4.64562	10.2551	12.1374	16.6487	34.0757	15.5493	4.59808	15.8322	15.0872	20.8527	20.0695	7.61956	11.3543
ANKRD9	0.888388	1.85111	9.78796e-09	4.55777e-07	4.70198	3.81359	14.0335	5.42431	14.4163	18.9151	8.46132	15.3147	10.422	11.5031	23.7898	6.38402	11.893	9.56814	14.3346	16.2174	16.2118	18.3026	14.4831	15.421	14.0281	12.1477	24.194	10.2161	28.1804	10.608	22.6849	23.5932	36.3998	23.8305	32.1212	38.9817	31.0661	27.2331	25.0755	28.9609	26.6852	31.898	20.8103	25.7687	24.4002
ANO1	0.713123	1.63935	0.000149329	0.000724441	3.66086	2.94774	11.14	2.38687	10.15	9.44541	6.46189	8.75788	3.4513	9.34072	10.7033	4.3961	6.54459	1.55695	7.78265	8.46123	10.6805	10.8223	7.1236	6.71955	6.70065	8.35247	11.0225	3.08768	8.02636	7.76851	12.4662	12.7727	14.0092	12.7049	19.1123	21.3063	10.7787	14.0177	10.9147	12.7904	10.671	17.9662	10.1588	13.9198	14.9846
ANPEP	-0.815622	0.568163	1.65905e-06	2.02645e-05	4.0091	4.82472	16.5008	50.1594	52.7587	20.1599	39.718	15.0644	41.0484	21.9031	15.0381	25.0056	23.7046	46.9914	28.9346	15.1466	24.3192	16.6087	37.0609	25.101	26.0592	32.6401	20.7814	22.6549	12.1943	20.0527	17.0338	10.6035	27.6648	19.103	8.34623	16.9129	14.9829	11.2888	21.397	20.3167	10.3251	14.531	14.6918	16.5481	10.9681
ANTXR2	-0.600294	0.65962	4.33597e-10	5.35048e-08	4.7573	5.35759	27.0512	46.829	42.6699	39.227	47.5804	38.6897	59.9943	43.8104	32.0977	36.659	47.6002	60.9568	37.7585	33.5981	40.5296	34.702	42.1536	38.2435	44.6454	33.9834	31.3218	34.4285	25.5081	41.5826	32.2838	24.0812	24.7247	31.4652	23.6972	23.6887	24.9559	18.8924	27.8616	26.4294	26.1085	28.9084	28.3841	25.4711	17.6803
ANXA3	-0.513068	0.70073	0.000144752	0.00070697	3.78487	4.29794	35.6675	25.1952	15.9714	19.6717	20.3072	23.623	21.9911	18.9725	12.4989	31.33	25.1012	24.7413	16.5825	14.0903	10.6617	20.5424	15.9423	16.2372	17.016	11.9283	14.2122	23.9982	13.3328	19.1955	12.6038	20.0313	8.52126	15.0231	12.4985	11.0357	11.0265	10.9576	12.0734	12.7301	13.644	11.9585	11.9115	10.6894	16.1394
ANXA4	0.868806	1.82615	2.47913e-06	2.82343e-05	6.11227	5.24346	32.4568	15.5041	50.0123	76.0726	25.9345	49.628	25.8443	33.7563	60.9947	17.5695	28.7774	14.1619	35.3477	56.5061	52.108	32.9877	39.6744	43.4427	34.2916	27.2418	43.3899	45.3603	79.5253	40.6699	37.2053	86.8042	120.887	45.7474	82.0528	74.1262	56.2932	121.751	35.2595	71.4982	51.7604	84.168	53.8391	52.8374	105.433
AOC1	1.45747	2.74626	4.28157e-05	0.000263324	9.64343	8.18596	28.2538	198.378	125.838	483.083	223.654	128.729	149.066	551.522	441.757	117.679	163.995	341.261	254.935	293.037	520.021	1132.93	77.316	150.223	398.249	102.886	232.482	94.2061	215.783	1056.46	586.916	724.261	2194.65	263.436	559.934	797.522	310.21	1121.81	452.83	391.326	1673.2	350.269	144.162	2146.19	1312.39
AOC3	-1.09186	0.469157	3.06498e-06	3.29853e-05	4.61621	5.70807	38.5045	90.0334	104.001	32.3011	120.8	44.5179	61.5985	40.3557	25.3182	28.7013	47.9478	68.2791	63.3978	37.0884	30.3189	12.9964	68.7568	55.3301	51.6133	37.8979	37.7253	17.7336	33.1534	39.8835	10.109	16.8226	26.7356	62.1094	11.1237	18.4324	30.832	9.09636	36.6572	25.3444	29.2279	30.5547	17.2676	11.8303	14.3667
AP000349.1	0.619917	1.53679	0.0102508	0.0247278	8.15081	7.53089	192.873	25.3472	150.179	300.75	114.054	219.696	71.8454	154.798	270.069	78.5038	149.179	68.7887	179.508	217.054	368.087	137.174	269.953	282.276	234.186	220.667	178.63	20.5607	330.248	170.257	224.623	204.259	477.133	272.667	281.217	366.152	241.95	414.374	298.83	452.207	252.041	278.943	255.945	192.335	381.992
AP000350.10	0.761375	1.69511	2.72469e-09	1.78547e-07	6.34002	5.57865	68.4162	32.5712	36.438	81.1893	37.7861	52.5989	32.4714	41.1909	54.359	61.7838	35.6978	36.2344	55.3835	45.8317	41.0934	40.4696	44.7562	51.5135	46.2605	49.7684	57.9497	52.1514	88.4567	46.3814	54.44	59.1906	107.348	66.261	73.3663	115.114	69.53	118.533	57.089	129.905	91.0914	102.068	75.7373	78.3726	73.5715
AP000350.4	0.769503	1.70468	1.29308e-09	1.07692e-07	6.66201	5.8925	81.4923	40.9358	57.0975	86.8639	53.3179	63.0361	37.5268	50.2074	73.2182	86.8192	47.3465	49.5392	69.8267	55.4681	47.3576	50.4668	54.339	55.0433	52.9515	58.1979	76.4936	62.646	104.89	60.8469	64.7345	64.6943	137.584	90.8889	76.7409	149.362	93.292	156.877	72.6588	140.899	107.344	126.828	93.1722	108.382	111.342
AP000688.29	0.700827	1.62544	5.24303e-06	4.99645e-05	3.85979	3.15896	7.00507	8.23785	8.40003	17.7511	8.34541	8.16369	7.58314	5.50478	9.49125	9.5671	6.95167	3.01953	8.25323	14.8072	6.13895	7.69018	10.8896	9.92766	13.9589	4.84982	11.3002	8.24571	21.0067	14.9247	9.18154	13.8111	12.0079	9.49936	10.4988	16.7676	9.59842	19.3123	14.7503	13.8874	14.9416	18.4382	19.9456	15.2529	19.3487
AP001189.4	1.03742	2.05256	4.40988e-06	4.35781e-05	3.74825	2.71082	4.90355	4.43577	5.33515	6.40203	9.6204	7.95701	10.6942	6.54879	8.38189	4.56002	6.01226	7.92627	2.93207	3.76055	4.00911	15.4765	5.3359	4.08137	8.19075	3.81058	6.66422	8.99532	10.0032	16.0728	7.1412	7.16518	33.4196	6.91929	11.6236	14.5081	6.0868	6.9972	9.28721	10.8495	35.1259	12.3799	5.30022	26.0415	13.9033
AP006222.2	0.653413	1.57288	1.06024e-08	4.74644e-07	5.08414	4.43073	23.1751	14.9232	23.3555	27.4269	18.4005	20.5642	22.3606	16.3245	26.2242	19.0448	18.3186	17.2444	17.9996	25.4424	21.7995	23.6954	26.4617	26.8047	21.1402	20.6406	21.5501	11.9402	33.6178	37.1109	26.5244	42.7834	25.6072	27.8824	43.9635	34.873	45.651	47.371	37.0123	41.9153	23.9852	22.8831	41.53	30.4128	35.5402
AP006285.6	-0.923242	0.527323	0.000141273	0.000693046	4.1549	5.07814	11.2081	32.3177	62.0921	28.6636	36.1634	13.5373	112.775	24.5817	12.0798	15.9154	20.855	75.2052	23.2394	23.6209	43.8497	17.2068	31.362	25.9222	33.8013	40.6461	23.9043	18.419	17.2912	19.2873	30.0487	15.0573	15.9141	24.9798	6.24926	13.7946	16.9728	19.3123	17.0721	31.5359	8.51934	17.5162	29.1512	11.1607	8.11024
AP006285.7	-0.916413	0.529825	0.000875061	0.00310105	3.44716	4.36357	5.0203	16.7292	43.1353	15.5686	20.5158	7.85367	68.0538	14.6161	6.16315	7.33179	9.86386	54.0685	15.4205	5.87585	33.0752	8.17082	20.0368	16.5461	28.4946	21.7087	13.6182	8.45988	9.28866	12.0546	16.0445	11.0074	9.83779	12.7831	3.12463	11.4162	9.1302	9.2363	13.1114	21.265	6.02907	15.5407	13.9479	7.44043	6.37233
AP1S2	-0.743445	0.597311	8.44281e-06	7.33412e-05	2.69742	3.44087	8.30601	13.5789	8.18922	7.00481	20.8801	11.2195	16.444	9.73505	6.00467	12.7859	14.0644	12.496	8.42388	9.23348	9.46795	6.61905	12.6319	10.2586	12.8712	9.18827	8.07157	16.1855	6.51227	11.8086	6.4655	9.10853	3.20348	5.16015	4.74944	4.75676	5.20054	5.83766	3.43393	4.75312	6.27248	5.70078	6.11717	6.02321	4.75028
APCDD1	-0.642093	0.640783	1.58183e-05	0.000119982	4.01456	4.65665	21.1903	31.3038	23.8379	9.21504	33.1884	25.955	27.2864	20.1367	17.5239	24.484	30.3118	49.4134	32.6871	16.7854	17.0805	27.5084	27.9681	22.3924	22.3804	23.845	24.3872	14.9744	13.0756	36.0107	13.3086	12.34	15.7935	22.302	12.1444	13.6757	21.3233	10.3092	17.4363	11.9586	18.9173	10.7995	18.2486	13.1861	14.695
APLN	-1.08913	0.470043	2.34432e-06	2.68941e-05	5.96797	7.0571	266.66	264.076	117.146	49.4702	174.944	83.8414	134.423	142.523	57.6049	270.323	77.0007	199.918	75.7632	77.2087	64.2711	144.479	112.344	147.334	38.8388	150.845	147.047	85.9553	37.9168	57.9768	49.1537	55.0022	24.4016	145.266	64.7423	60.9262	122.009	50.6131	71.1564	33.5611	59.9412	69.626	48.5388	26.7442	62.7192
APOD	-0.774451	0.584611	0.00421317	0.0116194	5.23572	6.01017	15.4579	135.304	107.543	26.9467	63.8887	34.1635	138.344	42.0261	30.2488	15.0749	46.1441	202.837	46.2181	39.8853	86.8975	38.5855	97.636	36.4235	35.624	70.6689	43.1725	29.9844	49.4729	40.4116	27.2478	54.9122	82.84	40.0615	19.8226	44.9276	32.1196	15.1979	53.9478	56.591	20.5775	31.4239	44.8008	15.1289	18.6304
APOLD1	-1.03121	0.4893	1.9751e-05	0.000143582	5.32665	6.35786	116.588	137.94	58.4824	31.7191	77.45	156.681	72.9926	49.7328	58.5499	37.6246	40.47	86.5095	201.639	49.9683	119.772	59.1567	79.4286	73.8397	45.8913	109.976	57.66	19.447	38.5837	141.395	16.2485	46.0233	33.7957	51.32	33.2211	38.6487	37.5743	22.1111	35.8923	42.8772	19.2406	42.8819	45.4145	12.3511	45.0234
AQP1	1.23662	2.35646	1.48927e-06	1.86158e-05	4.27994	3.04332	7.72226	4.32714	5.82164	15.6933	12.2201	9.8909	8.68034	9.40964	5.089	8.03432	9.79676	5.6751	6.20544	9.03203	4.1523	11.192	4.57362	4.28623	18.1944	3.16723	9.70658	44.3035	8.73747	21.9443	4.79613	12.3573	56.464	5.51197	10.7487	33.1954	4.74904	21.9712	10.0872	19.8391	20.9894	24.2518	18.4113	18.6719	12.5295
AQPEP	0.582928	1.49789	0.0120157	0.0281526	5.51808	4.93515	29.1411	10.3417	18.9795	57.2981	19.5422	31.2287	17.169	45.7086	47.6412	7.9845	27.2994	17.3151	29.0275	20.918	53.672	67.4141	26.4399	34.1291	32.59	22.4824	25.9615	18.9223	19.7634	77.9989	37.8205	43.7387	84.822	21.3912	44.2072	29.0638	25.1549	49.5682	53.5244	33.836	86.8055	36.2837	17.8673	86.1974	57.6986
ARHGAP29	-0.58329	0.66744	7.42643e-09	3.6845e-07	4.72878	5.31207	38.201	36.1705	40.2293	28.9546	45.3434	47.5147	52.9264	40.9821	34.1932	33.4222	52.9267	46.0478	36.3359	40.8254	43.975	34.6251	40.4221	37.9678	32.0939	36.5584	33.6978	44.6339	24.4649	39.7686	26.1349	39.4604	18.7786	27.6302	24.4221	23.4033	24.3238	20.3758	18.5744	19.4712	28.1531	26.3402	24.7436	20.0892	25.304
ARHGEF16	0.644703	1.56342	7.5356e-06	6.70955e-05	4.21488	3.57017	11.2811	7.01802	12.9264	19.097	10.4028	12.3359	11.1681	8.38767	19.152	5.04061	8.30208	10.875	10.941	11.7958	16.334	11.6554	10.8215	9.33475	12.2861	15.1124	15.5016	6.1709	19.6848	12.5569	17.911	19.6393	33.5281	16.6972	12.6235	22.7284	15.4657	20.0995	23.9521	19.4387	18.4313	23.5251	15.1858	16.989	19.7542
ARHGEF34P	0.71124	1.63721	2.09572e-05	0.000150318	7.62205	6.91081	58.6675	103.163	109.541	179.766	69.603	125.039	84.727	93.249	174.417	162.507	82.9034	48.3597	127.816	133.499	139.254	103.481	152.291	169.267	172.121	147.054	90.0394	78.9768	243.434	120.603	139.161	167.655	313.363	201.949	188.79	264.06	240.136	231.677	182.057	275.794	254.335	100.751	128.739	130.394	284.148
ARHGEF35	0.66322	1.58361	0.000462554	0.00183743	6.63673	5.97351	32.5736	35.6762	77.7003	71.5135	49.7247	78.3817	59.936	59.1289	71.0611	95.1345	54.8149	33.8282	46.3701	88.7254	79.2426	50.2265	77.2071	79.5316	84.3878	74.4217	19.558	33.9466	155.264	66.1854	83.8859	66.1481	169.413	110.826	113.861	146.865	94.6381	120.212	99.0863	128.096	126.807	22.8501	68.2054	68.018	116.845
ARHGEF37	0.65112	1.57039	0.000290441	0.00125471	6.02702	5.3759	45.2605	15.7575	49.3029	43.2622	23.2203	31.6558	32.8603	37.0782	52.3868	13.8887	27.9319	30.038	46.1891	56.4082	83.8155	57.9007	44.7562	53.021	35.1087	49.6145	42.4965	16.3486	68.2598	44.9272	55.2747	58.1868	77.8825	44.7995	123.069	69.528	82.8742	105.424	67.8331	66.9294	41.8977	60.8459	59.3717	72.8336	57.4669
ARHGEF5	0.648093	1.5671	2.32902e-05	0.000163865	6.39405	5.74596	33.0406	43.9775	49.9461	83.0081	36.0765	53.1673	35.4852	38.8894	81.0455	66.2097	35.9091	23.8024	55.9536	55.5562	61.9846	49.9862	65.3375	72.334	75.9087	65.1551	44.2591	35.7136	96.0662	52.8106	61.3726	78.2458	127.421	83.0021	76.7096	110.238	105.905	100.55	81.6728	120.249	103.084	47.4124	54.6062	62.3136	116.498
ARHGEF6	-0.596783	0.661227	1.15206e-05	9.326e-05	5.4354	6.03218	33.4784	84.6598	98.1044	38.7032	82.7876	44.7453	131.587	59.9356	60.5838	49.7578	80.2495	106.273	55.0577	45.9492	51.7113	41.7673	64.4391	75.1468	56.4124	57.1875	55.0522	64.8145	37.6905	51.0024	34.6858	44.7304	38.5193	56.2632	40.1515	44.1487	47.4068	33.7615	40.1194	51.7521	36.6659	44.9759	45.1216	31.4358	35.2796
ARL15	-0.630668	0.645877	3.2526e-06	3.45163e-05	2.9709	3.60157	10.5076	13.1806	9.81895	8.12378	10.5477	15.8107	13.3191	16.6251	9.10092	15.7961	15.7822	13.4463	13.8821	13.0444	10.3569	11.2309	9.65543	12.6486	11.4786	11.9129	7.72663	16.42	7.78819	12.6095	9.93894	10.9381	3.90618	8.18978	4.91608	5.60901	6.57453	5.66773	5.98661	4.62912	9.08729	7.44111	7.18319	6.84107	6.41095
ARMS2	3.22848	9.3728	5.69895e-07	8.9922e-06	6.70614	3.47766	9.34009	2.02778	2.61082	142.736	0.115908	5.27023	0.874978	0.85419	15.5311	1.78824	5.16678	1.4154	2.49769	6.22841	4.00911	5.38313	1.30675	8.16274	9.45974	2.8868	6.2296	6.53232	28.0089	12.2842	6.86297	117.135	20.399	15.715	175.854	228.087	9.48137	689.084	8.7409	322.158	51.5092	59.3972	12.5531	39.1863	76.2363
ASAP3	0.697198	1.62135	0.00103352	0.00356035	3.85551	3.15831	4.479	9.36696	8.34843	7.7909	12.7499	6.93303	12.7004	6.3072	11.4747	5.69799	6.61007	9.74485	7.99655	5.89722	6.6287	18.7798	10.4144	8.2931	11.5468	7.14877	8.20515	4.60475	7.30102	22.074	11.6434	12.8482	43.9018	8.06006	7.57865	14.1189	9.73676	6.74276	17.5066	9.90264	27.6551	13.3617	7.12613	24.08	12.2391
ASCL2	1.88067	3.68245	3.06174e-05	0.000202538	5.53471	3.65405	1.16751	12.6736	2.95136	11.349	14.8363	6.92363	18.6662	4.84041	25.2689	13.5906	1.59701	10.474	6.29852	3.99558	3.13212	87.1875	9.25615	1.76492	17.3044	3.57963	7.09884	11.7796	11.8609	68.6537	18.1776	29.0761	226.125	9.73391	15.1232	35.7946	8.77904	18.7525	44.3874	11.1388	125.038	44.1199	11.0189	109.25	35.4533
ATAD3C	0.612801	1.52923	3.1431e-06	3.3651e-05	3.58494	2.97214	8.87309	4.5625	7.0757	9.70004	7.72723	6.40694	6.41651	11.1045	10.1076	5.36473	8.01634	6.29069	7.67406	9.55806	9.77221	6.3444	7.9494	6.36105	9.65201	6.15851	9.70658	7.42471	16.9101	7.19448	14.1587	12.7727	15.3354	8.20932	16.4147	12.6054	10.4568	16.1402	5.18991	11.5246	7.0776	16.8577	14.0409	11.7807	11.895
ATP11A	0.781772	1.71924	1.37946e-09	1.11574e-07	4.04334	3.26157	14.6304	8.30122	9.29395	14.0499	11.359	6.26485	10.9494	9.67488	11.4481	5.5212	9.74643	8.48653	6.97724	10.6941	6.66358	10.544	10.5221	9.81045	11.6661	7.52011	7.19844	14.1355	13.0399	14.6018	18.0385	17.8351	17.6954	12.3873	18.6306	26.8757	11.5664	25.3648	9.85913	19.4568	17.1206	22.9654	8.27287	16.1597	12.5419
ATP2B1	-0.500606	0.70681	0.000105181	0.000542245	3.51485	4.01545	19.2321	18.492	14.3853	13.8358	16.1218	21.3815	16.0943	23.762	12.0798	20.3941	19.8131	16.0498	17.3653	12.2645	9.4533	19.4439	11.345	14.8413	15.941	14.4655	11.9719	19.9085	10.6138	17.5861	15.2688	10.1294	7.33889	10.8853	7.87406	7.12433	8.57686	8.0277	8.8154	7.28561	15.7399	10.2248	14.1762	14.6667	10.7434
ATP6C	0.510791	1.42483	1.38255e-05	0.000107662	4.51381	4.00302	17.6294	10.7726	16.0055	20.3701	12.7499	16.0174	10.3053	12.4332	20.3384	14.9318	14.1852	12.4556	20.6331	11.8692	14.1572	17.5913	20.7991	18.9729	18.9195	18.4755	17.0952	15.0993	23.0073	9.29925	13.355	20.5609	30.3814	25.5662	27.7467	28.4216	22.2402	29.8081	26.3593	32.2592	20.0532	22.3892	22.4562	21.7013	20.9708
ATP6V1B1	-0.539925	0.687806	0.000160766	0.000774071	3.69425	4.23418	17.0019	27.2008	17.1832	8.09347	18.0093	17.6966	23.1383	18.4244	13.0505	19.816	16.9799	33.5333	17.1988	13.7642	13.0609	16.2455	21.3844	24.8329	17.9389	26.905	12.9663	23.4253	10.5569	13.0448	13.5173	13.0713	13.8525	20.6259	6.84294	9.46893	15.0853	6.94472	12.4968	8.87851	13.0084	9.94343	12.8147	13.2533	15.4964
AXL	-0.534134	0.690573	0.000133349	0.000660569	4.45114	4.98527	22.4396	59.0084	42.3634	18.1876	44.3002	26.3925	49.9321	26.0813	22.9023	25.2679	31.414	56.5973	25.4113	23.6444	28.139	25.2238	31.6233	34.6144	24.0877	23.0713	23.8753	34.4392	17.0626	29.3673	18.6413	27.2692	22.3954	23.3614	23.5972	25.9243	25.0261	18.5566	18.711	20.5996	17.8513	24.154	19.0529	12.872	14.3204
B3GALTL	-0.686613	0.621311	9.27212e-07	1.31049e-05	3.04749	3.7341	10.566	13.2439	9.64868	12.6586	22.7181	16.3274	10.9372	13.2399	7.88883	18.9554	18.3656	12.5971	14.5517	12.8681	11.8394	10.3337	12.3052	10.3137	18.8618	8.0253	12.6765	10.6552	7.85964	14.4655	14.3288	6.7498	4.12319	10.0271	7.68659	9.03784	6.78913	7.20711	6.07766	6.00339	6.4878	7.77037	10.6702	6.8824	5.21373
B3GNT2	-0.532108	0.691543	7.06199e-13	3.39858e-10	5.08573	5.61784	40.8629	46.4488	42.2839	46.6329	60.8519	47.9487	51.7209	47.8821	39.814	50.3837	53.8285	51.332	49.1393	47.5944	59.6355	47.9195	56.1902	48.9213	46.6065	50.7499	43.8245	36.7309	34.9397	45.9796	35.4278	32.6067	32.4068	40.167	31.5588	21.6433	41.9638	29.0384	38.6512	38.6966	34.7327	29.962	35.5672	27.2196	23.6356
B3GNT3	0.67688	1.59868	0.0130123	0.0300632	6.20078	5.5239	10.9162	29.5612	79.9422	45.7599	3.85396	70.0372	56.193	32.7439	41.8478	60.2861	58.2203	25.5009	43.3566	88.8723	47.9841	76.5173	44.3751	6.01175	55.1722	56.5524	32.1259	29.4757	137.901	66.8168	6.8166	60.9559	88.5401	83.7058	105.706	41.6217	95.3697	90.4388	67.8103	110.014	98.8243	47.9392	80.0612	53.3851	58.5965
B3GNT7	0.782058	1.71958	0.000244417	0.00109014	5.50448	4.72243	15.7614	18.0599	20.2055	26.1174	24.8044	22.2693	23.0897	23.6326	35.8695	17.1671	18.4125	27.9778	26.3886	26.7351	25.6834	77.4305	25.8083	21.6202	28.8984	26.0967	21.9485	18.3119	21.0067	54.0734	36.1697	39.9796	136.282	30.609	25.4345	46.0811	30.6681	23.2307	48.8944	31.8252	109.834	34.9008	22.0377	69.134	38.5816
BACE2-IT1	0.756465	1.68935	7.0899e-05	0.00039377	10.4694	9.71292	816.324	216.972	922.755	1102.46	525.065	705.384	565.236	698.537	1093.47	427.032	633.166	457.081	764.51	1299.27	1410.96	837.269	1197.85	1163.08	944.359	799.759	1043.24	213.425	1829.87	802.95	824.669	1804.17	1357.18	1143.09	1932.4	1644.77	1365.9	2002.74	1458.91	1814.62	1286.68	1422.5	1610.29	1694.19	1311.08
BAD	0.516204	1.43019	1.02858e-06	1.42447e-05	4.52628	4.01007	17.7962	11.6416	13.4109	22.4071	13.1473	18.6746	13.1247	11.7688	22.7508	16.6945	14.2791	13.5205	17.4683	15.059	16.9492	15.7649	16.5833	16.7667	13.2667	17.0404	20.5308	13.3094	17.2708	13.1698	18.7605	19.5077	33.5849	23.539	21.0689	34.5035	23.1767	27.389	25.3642	27.2788	21.5511	27.6384	20.6031	21.8076	25.5555
BAG2	-0.608826	0.65573	4.11304e-06	4.11946e-05	4.65018	5.259	42.5558	40.3021	35.9839	46.0509	58.3019	39.8367	50.8946	37.8216	29.275	55.212	43.0252	37.3195	35.945	34.4325	22.4886	32.1065	20.3091	32.7613	44.7607	30.9465	33.3211	46.3152	24.3649	33.5806	32.089	18.4841	13.8163	28.9085	21.2475	18.6108	17.9678	16.0236	27.7933	20.9757	22.1503	29.1059	37.9384	21.3912	20.6232
BAGE2	0.509124	1.42319	0.00390845	0.010923	3.45233	2.9432	9.76818	4.35128	7.18921	11.3005	5.13861	7.68144	5.54153	8.47862	14.6683	1.4902	10.7406	4.27767	8.25323	9.51888	11.1503	6.1201	9.25615	7.83182	5.72968	7.35172	5.6501	3.42679	13.671	7.84505	13.5405	11.4227	13.0206	7.54476	16.0398	12.4865	12.5248	16.0936	9.01406	13.9838	7.73294	8.16547	7.62487	11.822	10.9295
BBS10	-0.566475	0.675265	2.49242e-08	8.98484e-07	4.10732	4.6738	19.0304	25.474	19.0703	24.1531	38.3657	23.4577	30.0409	24.202	22.5571	23.2471	30.1552	27.1758	26.28	29.4968	29.1914	22.4938	29.0752	20.6275	30.225	22.0551	19.1234	24.2017	19.7206	29.505	23.0002	21.4955	13.0206	13.3695	15.2482	13.9135	13.11	15.5338	15.9795	14.7553	15.4659	16.8577	15.9007	15.2529	12.9764
BCAR3	0.702479	1.6273	3.14773e-05	0.000207513	5.47797	4.7755	31.5345	12.9271	23.1909	52.8604	16.517	38.297	15.9343	17.9095	44.7815	15.5935	23.7202	12.4273	27.0619	43.0935	31.91	25.5314	25.3727	31.9119	25.9105	23.2792	35.6536	16.545	49.5586	27.1745	40.102	38.8062	66.0579	25.3785	44.8447	73.0163	52.2529	53.5426	40.0852	56.7212	37.0657	47.228	42.9039	36.3837	54.5819
BCL6	1.39177	2.624	6.56249e-12	2.10546e-09	5.1083	3.71653	8.19593	11.6978	13.7919	25.0407	10.594	9.71375	11.0247	9.19677	13.0166	4.10402	11.1884	11.6158	10.6966	15.7238	17.6025	10.8335	15.0821	17.6602	19.0925	12.0668	18.2252	11.7046	58.5615	24.224	18.901	40.4157	68.1991	17.1575	65.1798	52.0033	17.2069	45.2299	12.1417	44.1936	32.924	36.2046	21.1869	25.6075	29.9268
BEX4	0.507652	1.42173	3.75069e-06	3.82825e-05	7.23951	6.73185	100.756	69.5148	116.352	103.669	66.8212	109.073	82.6368	100.794	141.691	108.278	94.3643	72.9405	107.672	127.8	126.851	129.387	121.419	101.593	102.731	105.195	142.556	59.4334	158.265	92.3037	129.191	140.656	171.293	151.462	188.978	167.26	164.636	196.271	158.702	183.067	141.945	172.068	128.739	159.845	156.238
BHLHE40	0.968806	1.95722	0.000451645	0.00180468	7.27384	6.30503	94.296	55.7639	51.611	239.542	58.5724	151.803	36.5546	50.3339	51.524	41.3084	51.5739	31.7365	36.5966	172.75	42.0122	140.474	30.3819	68.317	126.822	35.9888	92.4298	310.481	229.835	123.569	36.8189	102.77	136.668	86.667	164.147	374.119	104.997	145.822	25.4943	199.776	115.557	263.885	110.933	106.026	147.8
BHLHE41	-0.78383	0.580823	4.67914e-07	7.71176e-06	3.69004	4.47387	12.22	16.7292	19.6001	16.1991	33.6521	19.9442	34.4482	22.4304	13.7644	23.575	35.6665	37.6498	18.7146	14.4938	16.5794	22.4617	26.3528	25.1133	20.996	18.1676	16.9986	23.8804	11.194	13.6619	20.7744	9.72664	9.69312	13.5649	7.04083	5.98559	15.8413	10.7757	10.6985	11.621	13.1941	10.0532	17.1095	17.485	9.42333
BLOC1S4	0.554877	1.46904	4.58599e-09	2.55145e-07	5.89347	5.3386	45.6497	29.2761	38.5947	45.8327	37.5543	43.9186	35.8741	35.5912	45.4841	41.3084	36.1675	37.5554	40.8318	41.2485	37.4601	49.6978	35.6089	42.2477	41.4152	37.9903	50.4163	29.2348	47.3007	36.9674	44.5166	50.3639	78.9917	56.8789	60.6178	85.9784	65.4331	72.351	64.4642	58.1533	63.3052	70.3284	49.7941	67.0879	68.5895
BMP1	0.704214	1.62926	9.63162e-05	0.000504102	8.00262	7.29841	153.313	55.7506	170.97	230.971	105.019	161.332	118.122	104.566	235.322	70.405	131.686	127.237	170.351	187.613	236.782	124.156	170.657	147.045	167.282	179.559	257.686	37.5425	280.307	154.42	226.2	214.256	369.96	214.85	341.006	297.51	325.077	265.304	289.586	406.518	196.641	314.807	190.199	210.865	281.364
BMP2	-1.02111	0.492736	0.000258007	0.001135	5.31212	6.33323	59.6599	115.964	106.476	57.1817	34.5407	77.71	88.8589	44.8924	70.9995	45.4213	31.8462	190.702	183.091	27.9691	124.784	60.9447	148.643	38.7179	20.5346	135.795	28.1056	112.977	21.0067	51.8921	22.8147	26.3762	98.0886	41.9848	29.8715	39.3622	14.6317	20.2919	61.4595	21.265	23.7231	29.6328	46.7256	23.5614	29.1969
BMP4	-0.574519	0.67151	4.10006e-05	0.00025559	2.93382	3.50833	8.32825	7.53376	12.7892	13.3052	12.5696	13.0206	8.46892	10.4295	5.40988	15.7961	14.2269	21.4198	10.8474	7.9781	9.92534	10.574	12.281	9.13099	12.9334	8.28832	13.0709	10.3875	8.5424	10.0391	7.99649	5.54984	3.34356	9.57754	7.13804	9.3946	8.57095	5.10018	7.86074	7.18478	5.665	9.13128	10.9569	6.39326	4.29972
BMP5	-0.52082	0.696976	0.000235288	0.00105828	6.22154	6.74236	69.1751	81.8082	99.0976	106.87	143.031	126.485	96.6851	121.295	65.1445	85.4333	131.001	169.047	144.16	115.167	99.7267	88.7736	103.669	98.5596	123.438	71.8813	107.424	73.8901	91.5291	127.09	100.719	50.5716	23.0754	102.499	75.5535	98.1082	68.1254	61.0855	51.8991	57.9364	62.8465	75.2672	94.846	78.8066	48.7773
BMP6	-0.770464	0.586229	5.81487e-09	3.05837e-07	5.64874	6.4192	124.807	132.946	82.0706	74.7873	77.195	87.4238	87.0117	85.5139	39.1976	90.3062	66.3227	120.121	89.8082	65.222	69.6583	72.7684	96.155	84.3851	56.1816	95.7263	99.2389	39.1939	55.3033	56.0251	42.0125	39.2527	34.7216	64.0327	48.8692	62.7892	91.7703	37.6449	59.1377	54.1029	39.189	61.3727	47.8414	22.9413	46.576
BTF3L4P2	-0.529263	0.692909	4.00683e-06	4.04678e-05	2.90964	3.43891	11.0914	7.79428	10.046	10.6215	13.2136	9.81709	11.5205	12.3383	10.1076	13.0989	10.9442	13.1633	11.4025	9.93019	11.4009	8.4592	11.9785	9.59673	11.7093	12.8174	5.93985	12.4757	9.50302	12.0546	9.87711	11.0593	5.78694	7.0952	5.24938	6.54055	5.38448	6.01759	5.87279	6.87135	4.45627	7.30941	6.06735	6.63439	6.02475
BTNL9	2.53137	5.78121	1.16129e-09	9.89151e-08	3.51631	0.98494	1.48592	0.86411	11.6507	1.03173	0.347725	0.854885	4.13626	0.586716	3.80995	1.12984	0.930875	0.797774	1.90535	1.55977	1.61731	0.384509	0.485081	0.551536	1.23753	0.860791	5.13645	12.5389	6.14481	23.2847	1.27311	32.8711	19.9123	1.89774	10.0783	9.55676	3.2243	7.87503	2.80603	21.7122	11.2956	25.993	3.29679	5.79452	6.15114
BX927168.3	0.629955	1.54752	3.10728e-13	1.66153e-10	4.16693	3.53697	11.5	11.0894	12.2027	9.60304	12.1704	8.00868	10.4025	13.2399	11.8333	9.88004	12.917	10.9458	10.5337	14.2196	12.2153	12.9291	10.1273	10.9204	10.8441	11.8936	16.2984	13.3859	16.5767	11.1361	12.8449	14.4342	20.2543	23.0447	20.1851	20.8703	16.1534	24.98	17.8915	16.9252	16.2523	18.504	21.2706	18.2911	20.8549
C14orf37	0.845813	1.79728	0.00559561	0.0147636	3.62796	2.78214	3.96954	1.33073	10.8406	16.7083	2.83976	4.47797	2.80317	4.69804	13.0248	0.730199	3.06876	1.10087	11.5292	8.32413	10.5866	4.05337	4.68252	6.80228	9.74815	17.9559	5.14304	2.07035	16.5052	8.22773	9.53705	24.4031	22.6414	4.8865	7.95739	13.1207	17.402	14.041	5.50859	12.5131	9.91738	19.6454	6.11385	13.8061	14.0191
C15orf48	-0.599763	0.659862	0.0364543	0.0703292	3.20858	3.80834	30.618	19.0104	10.8973	10.6215	19.3277	37.0983	9.13866	11.6502	7.64231	24.2754	16.3223	2.83081	12.3527	13.4851	1.6287	14.8757	3.78413	10.2586	27.6294	3.03114	7.31615	4.52443	8.53843	10.5334	4.84581	5.65945	5.13591	11.1412	4.62445	11.8324	5.94049	5.45782	17.4477	3.65267	9.96107	11.4251	19.7712	11.4087	14.3088
C16orf74	0.631225	1.54888	0.000202648	0.000931913	3.66166	3.03043	11.8586	3.43998	8.773	12.326	5.86165	6.61362	6.72205	6.90131	11.0232	4.95599	5.82437	6.03906	7.91193	10.3415	13.6023	6.83877	9.53616	7.18573	6.32847	8.84185	10.8035	2.76897	15.8622	7.18355	9.19479	11.7936	18.5389	12.5318	9.83812	20.9128	16.0531	16.8133	14.204	13.5154	9.21212	15.5972	6.33635	13.1448	14.3005
C17orf58	-0.508378	0.703013	1.4255e-06	1.81008e-05	3.83537	4.34374	18.2132	25.2627	21.5298	14.1621	23.8771	19.3586	29.5224	15.5652	17.4212	31.2048	24.3622	33.2777	17.4114	16.6091	13.1967	15.6047	19.3109	20.8113	12.6514	19.0144	16.8054	18.7046	13.2899	16.8764	12.1493	14.9188	11.1881	15.7932	12.9985	15.1027	13.4222	16.1402	14.2495	12.9712	12.6261	14.1798	14.8778	13.9715	13.0536
C19orf71	0.501675	1.41586	0.000589215	0.00223257	4.01986	3.51818	12.1421	7.22396	11.5784	17.3146	7.99768	12.5039	8.55534	10.7248	14.4218	4.38119	13.8094	8.20935	12.4884	12.2218	10.0228	12.7849	12.1963	9.48643	14.1896	7.73662	20.8619	5.46144	14.5761	11.2509	15.5808	14.1227	18.9522	20.406	15.8731	23.9027	16.9728	13.1547	21.1694	10.5602	19.7911	13.0384	18.6902	20.9572	17.3791
C1orf115	0.537036	1.45099	0.000127269	0.000637672	10.6467	10.1097	1059.75	631.273	1255.69	1324.06	644.683	1141.26	729.44	862.257	1651.6	704.746	893.948	829.427	1095.29	1604.34	1779.54	1330.69	1382.11	1322.25	948.282	1149.06	862.871	572.167	1693.97	1011.32	1611.5	1725.77	2489.25	1219.79	1746.04	2166.11	2061.32	1815.21	1558.2	1716.1	1408.97	1512.32	1386.15	1618.42	1544.54
C1QTNF6	0.779446	1.71647	1.65448e-08	6.66293e-07	6.17178	5.39234	53.0342	20.6738	35.6859	59.8735	43.2194	66.0199	34.5981	39.1859	45.3608	36.9831	42.3794	26.2794	41.3612	43.9514	30.2249	44.4348	27.0334	45.7362	54.3503	31.596	60.0323	24.8978	98.4241	60.1725	48.8059	56.0104	76.6769	62.7573	70.9603	74.3541	68.1254	71.6688	56.3037	82.5828	107.475	69.9333	67.0722	95.4701	106.114
C2CD3	0.766567	1.70122	3.02346e-06	3.26242e-05	4.64798	3.88141	16.5845	9.25174	8.35462	13.1751	9.30165	10.7833	12.9837	12.8318	18.2244	15.0436	11.7991	7.6998	23.9778	26.0359	19.5757	10.6557	21.1421	14.0807	20.0558	14.6072	13.1546	9.56288	22.4286	17.3643	16.0677	35.234	23.1477	17.9256	21.9536	27.9876	15.9076	42.368	29.4596	39.7887	18.4804	37.7258	16.34	28.8875	30.6915
C2orf72	0.8085	1.75139	5.33176e-06	5.06596e-05	7.92032	7.11182	144.733	38.9925	115.633	141.572	86.1972	109.676	80.5628	110.76	241.267	93.9423	106.749	107.508	129.047	217.485	179.992	199.592	168.135	154.32	141.665	135.564	201.182	44.3698	231.931	146.109	380.957	282.696	252.793	169.464	297.548	248.065	388.541	249.24	283.579	254.602	248.808	218.624	190.11	240.161	232.494
C3AR1	-0.607308	0.65642	2.85714e-06	3.11894e-05	5.02398	5.63129	28.7792	58.9323	59.5948	39.4307	66.2417	40.9734	81.0327	56.7562	26.5016	45.1978	59.3241	61.6645	35.8364	39.6033	37.2722	59.9834	60.0016	47.9837	48.7408	46.0156	40.2026	51.5089	26.0083	38.058	37.1435	26.2723	54.2525	32.6027	27.1218	26.9352	31.1949	25.3998	22.3303	23.5796	24.9027	25.8134	38.9148	46.1927	26.9955
C4orf26	1.20083	2.29872	1.51629e-07	3.37051e-06	3.89196	2.69113	8.08502	3.96051	8.79733	10.0759	5.50565	17.3091	3.06242	5.97933	7.18007	5.87885	6.64636	1.76926	12.8142	5.25889	4.44761	5.33507	3.15798	5.32233	4.67219	4.9653	5.14304	2.9449	18.756	6.54392	13.0304	15.0313	10.3441	9.03026	25.4345	13.4081	12.4662	31.1375	19.1549	18.2633	12.8445	11.4909	5.893	20.3682	20.9708
C5orf27	0.916063	1.88696	1.19379e-07	2.82316e-06	3.52987	2.61381	6.88832	3.73872	7.49192	5.52902	4.86815	7.23365	4.56933	3.65403	6.47131	1.96707	6.9047	7.59601	8.68761	9.51888	9.52164	3.94122	5.49924	6.23236	6.28727	5.65813	6.15716	2.99844	18.363	5.85508	11.8247	8.93051	11.6462	10.203	15.4982	11.1784	12.4662	16.9332	16.2526	19.8908	8.51934	11.0629	11.3676	6.69639	8.39989
C7	-0.972222	0.509721	5.42746e-05	0.00032029	7.06535	8.03757	72.1856	493.294	363.861	104.74	224.945	167.998	573.916	133.728	206.166	61.4006	230.707	659.66	249.009	175.688	353.214	186.844	276.875	166.233	237.944	401.793	177.223	146.113	106.585	212.177	195.038	166.846	248.57	149.024	72.6878	159.284	164.026	52.0792	132.011	154.476	67.8177	90.1024	135.514	58.372	99.6732
C8orf4	-0.520603	0.69708	0.00115244	0.00390571	7.9172	8.4378	491.406	341.681	527.386	172.564	273.08	442.389	376.532	310.64	304.09	292.825	251.388	453.118	471.194	247.373	352.175	313.375	217.138	372.397	257.028	432.789	381.019	442.377	179.771	421.451	118.34	312.672	137.874	242.41	240.346	238.433	178.39	183.187	154.468	253.878	187.032	341.764	304.065	104.91	309.116
C8orf58	0.626904	1.54425	2.16323e-07	4.37417e-06	4.67114	4.04423	18.5634	15.4111	16.5957	28.1398	15.4158	19.3862	13.7663	13.705	14.9395	14.6815	14.8615	14.758	13.4658	21.4116	16.0866	14.8805	11.8261	17.1418	20.0962	13.1407	18.457	28.6137	30.2096	19.2644	14.338	30.343	32.6673	15.8088	22.3973	50.8973	22.6148	24.4902	13.8216	23.1456	23.5134	29.0796	23.3489	26.7856	27.1114
C9orf72	-0.592123	0.663366	5.59302e-08	1.6166e-06	3.30942	3.90154	11.6518	9.27709	13.1903	10.6506	12.889	17.6294	15.9635	15.7361	18.5141	8.67297	19.3332	13.0217	18.2223	16.946	19.6447	13.6885	16.073	20.12	16.5661	14.5726	10.8945	10.9229	13.6901	13.8226	13.2622	11.7966	7.58089	8.58461	7.09916	9.18055	11.9863	8.36865	8.60433	6.85689	9.0436	7.61232	10.2936	9.05253	9.8945
CA8	-0.682211	0.62321	5.23516e-05	0.000310465	3.09365	3.77586	8.05583	23.4779	14.7568	9.31204	11.446	8.62871	14.8746	11.3417	8.4127	13.7024	18.5535	23.8496	23.4023	9.51888	18.7301	10.3817	12.8497	8.6867	9.60395	12.2978	15.3567	17.0536	6.03763	17.3643	7.07164	7.89208	7.01666	8.00409	5.74932	5.17298	11.0909	6.05258	5.73622	9.4029	5.93077	9.31785	10.4958	6.7894	6.9806
CADM3	-0.872307	0.546273	0.00152281	0.00491682	5.4402	6.3125	59.3972	37.7357	58.7718	134.188	103.912	112.018	51.332	176.77	37.2254	79.5321	115.642	55.8849	63.6367	45.0384	37.1469	70.7497	55.428	51.4308	159.345	27.771	135.82	27.7623	37.6548	42.4494	121.563	6.0229	6.90816	76.1415	39.4328	48.1325	69.7641	29.5632	53.9136	71.9684	23.9197	30.1266	45.5052	35.5901	14.6853
CALD1	-0.608587	0.655839	1.44421e-06	1.82661e-05	5.20806	5.81665	72.0579	102.593	53.8056	46.2468	77.2663	47.9766	65.0326	52.2297	28.8009	55.1948	57.3838	88.9745	57.2087	41.0089	48.9912	38.0775	62.9962	43.0283	42.9815	55.5331	45.7468	38.782	29.2071	69.7135	30.3483	39.5802	31.7503	42.8012	36.6495	28.6412	42.4996	24.3449	33.8552	37.3	38.8714	39.5103	40.272	29.7522	31.0105
CALM2	-0.649929	0.637312	2.31543e-11	5.43562e-09	6.04516	6.69509	115.219	125.58	88.1294	92.1564	137.844	107.006	116.87	121.461	73.5418	141.964	119.963	125.487	83.7133	95.938	85.2563	91.7655	89.1448	83.2131	111.383	98.2522	70.9703	92.1083	62.7164	102.277	74.3913	77.2723	47.9954	67.0526	51.8063	61.4514	60.6778	48.823	75.6635	63.8674	62.3058	59.068	62.7134	60.19	57.322
CAMSAP3	0.797172	1.73769	9.35007e-06	7.93601e-05	4.10596	3.30879	10.9454	2.72483	11.919	13.8589	5.59258	7.93118	4.37489	7.49789	16.9795	7.10826	7.44487	6.46368	11.5382	15.0422	10.0228	13.6501	8.65722	14.6709	7.78698	6.87058	17.0952	6.61263	16.6481	6.80223	14.4911	14.9534	30.8878	14.8354	19.4352	19.473	18.7579	24.7701	14.3747	21.265	14.8105	16.1334	21.0265	18.0121	16.7419
CAV1	-0.577804	0.669983	8.79826e-06	7.54753e-05	6.40067	6.97847	181.271	185.526	113.67	116.564	171.544	117.779	95.2025	146.209	79.366	212.801	157.61	105.106	97.7899	97.6567	88.451	139.589	87.4297	101.276	110.258	97.1552	145.454	154.353	67.3428	128.123	56.8166	98.1577	64.5605	86.2419	84.8024	82.1582	79.3918	78.6485	73.5807	68.4785	94.2534	103.155	65.5902	62.7012	71.8191
CBLB	0.566493	1.48092	2.39326e-05	0.000167285	4.58343	4.01693	18.0964	13.964	13.3946	24.4573	18.7877	16.8628	13.3987	14.3141	23.4872	11.2741	16.3544	11.572	16.0721	19.5506	16.8109	11.0284	13.4041	21.9512	11.5572	16.7539	17.0952	14.9241	41.5587	21.0929	12.0313	24.0161	28.4218	15.5977	29.417	33.6325	15.8768	34.5916	21.3556	22.5275	12.213	27.3579	26.5898	27.214	23.4354
CBR1	0.711494	1.6375	0.000714437	0.00263293	5.46327	4.75178	38.271	18.0726	22.7709	60.3827	16.8994	21.7423	19.9301	29.8777	25.688	13.8946	25.12	20.9857	31.5143	34.315	15.5604	30.7415	22.8028	41.9168	22.7034	14.2723	38.3048	15.292	98.4884	27.8289	22.147	30.0107	42.5629	47.661	33.271	130.502	30.0126	57.349	42.2295	44.9314	19.6076	51.5478	39.6958	33.6556	27.3199
CCDC113	0.903545	1.87066	3.39775e-06	3.55858e-05	3.6458	2.74226	8.80304	1.92639	6.67462	10.0977	4.14952	6.73762	3.20825	5.61867	8.50515	3.3619	6.4256	3.00066	8.1012	8.71977	10.1982	8.34385	7.18712	7.45677	7.84467	6.02764	8.11296	2.05607	12.0324	8.88595	8.03153	21.7032	14.5541	8.70188	17.4979	11.1308	12.6184	22.391	12.9475	18.2272	9.64651	12.9857	7.92243	9.32534	14.5753
CCDC152	-0.84502	0.556703	4.45216e-09	2.52071e-07	5.70851	6.55353	58.1421	121.35	98.6436	80.4618	173.921	75.0232	172.905	86.5579	50.2913	67.4614	117.944	126.679	83.4554	80.6755	77.6766	61.8579	75.9004	92.7684	97.3085	87.4123	85.6207	87.3296	63.1629	65.2096	59.9119	42.1084	35.9513	57.9344	31.3713	53.8109	58.7025	41.7733	46.5043	54.7538	38.5336	63.2824	68.9028	41.2944	30.2975
CCDC3	-0.965907	0.511956	1.44352e-05	0.000111508	4.98239	5.9483	67.4822	69.895	50.684	31.2099	123.269	67.9963	82.491	35.2116	13.1275	118.605	74.4487	101.201	37.1395	39.1919	14.8462	44.5069	53.9034	61.1102	77.4661	73.1515	59.1812	30.4127	40.5843	60.7321	19.476	41.9007	14.4673	51.191	28.3716	30.8595	45.7095	21.7613	27.7933	23.0009	37.4851	32.1351	31.1736	9.11453	22.477
CCDC68	-0.631465	0.645521	1.79574e-07	3.81546e-06	3.35651	3.98797	13.81	16.4938	15.6487	7.8986	18.2804	16.5488	20.9717	15.8093	10.8648	18.0612	22.7741	21.285	16.8012	13.1955	16.985	12.3043	17.7034	13.883	16.4639	14.8299	11.5692	17.1033	9.20701	14.6787	11.1159	12.4315	6.09695	15.5475	8.83824	8.68109	8.27738	7.71691	10.3213	6.03439	9.68021	9.27552	11.2779	9.58399	7.6137
CCDC94	0.524687	1.43862	8.03807e-07	1.17019e-05	5.58002	5.05533	34.6167	23.3828	36.0407	42.9227	27.9919	34.0498	25.3258	27.7612	35.4998	30.7131	26.8203	34.1113	33.1215	33.2573	39.0888	36.5764	32.9954	31.7133	38.2427	34.9303	39.2609	17.9371	45.0143	30.5957	35.2423	44.5487	53.8185	45.9722	56.8058	78.546	54.0789	57.1671	52.3771	53.3796	45.6768	56.1047	37.4502	46.5027	50.0518
CCL5	0.569255	1.48376	2.46503e-06	2.81113e-05	3.56058	2.99132	4.5533	6.04109	8.24868	11.3005	7.99768	11.0571	8.26368	8.44699	8.0121	4.91767	5.69912	7.70609	7.27587	9.59723	8.64465	9.26026	10.0184	8.30982	6.19113	6.12002	9.32025	15.135	13.671	10.1794	9.0888	8.82667	12.0561	9.773	23.8305	12.3676	9.28628	15.6271	10.6985	8.72782	10.2232	12.0287	8.41526	9.96191	12.3585
CCND2	-0.912698	0.531191	9.5638e-06	8.06763e-05	4.66682	5.57952	59.3096	45.0864	31.5569	70.1313	117.068	42.6268	45.6447	59.7221	18.7052	80.0462	64.7257	41.6601	25.8728	42.3061	19.9203	36.6966	16.6066	46.9633	80.0906	22.6036	36.4721	42.0317	31.8315	36.7091	39.1607	21.9109	7.70386	26.8562	20.1851	19.8297	22.2988	19.7671	28.5787	27.2684	18.0872	29.7315	30.9993	17.795	16.0467
CCNG1	-0.595218	0.661944	0.000137732	0.000679483	2.88015	3.47537	8.66653	13.3073	8.81043	9.56946	12.206	9.7376	11.8683	12.477	9.4154	14.2715	11.4681	12.187	12.9228	10.6941	13.4729	10.7293	12.7241	8.90943	10.7287	12.1246	6.74223	21.2115	7.57383	12.6816	9.56678	10.2805	4.38472	5.77359	4.0476	5.17755	4.38502	5.10257	4.26539	5.88655	6.00891	7.32461	6.29803	6.43884	5.21373
CCSAP	0.706593	1.63195	0.00337929	0.00965153	7.39854	6.69195	117.615	22.9393	114.626	266.586	43.1875	171.169	37.6629	60.3058	124.372	35.8721	65.8154	21.3066	82.5975	204.809	134.982	113.046	79.1455	160.387	159.754	57.8977	97.1527	100.362	252.937	127.457	79.3322	242.391	197.363	96.9638	163.606	274.893	168.698	197.797	76.5922	184.037	145.091	158.489	199.065	172.742	199.095
CD163	-0.634629	0.644106	0.00140931	0.00459662	5.50113	6.13576	40.8417	96.9878	104.361	47.42	64.287	56.0842	100.313	64.5905	39.3321	36.3501	69.2264	116.132	76.4411	44.5603	99.8975	38.0664	130.032	48.7257	48.6726	114.947	38.9317	73.0529	26.5799	70.5845	40.79	42.1414	126.616	44.1811	32.2348	29.7514	49.0562	31.6146	27.2781	33.4822	26.6065	34.7212	52.3428	40.6293	33.3257
CD180	-0.705794	0.613105	0.000381988	0.00157863	3.03557	3.74136	9.74872	12.4835	10.8973	10.2578	26.6589	15.1907	16.819	13.2399	5.85499	16.4071	21.6066	17.0792	9.23059	9.04881	5.63781	9.42048	18.2945	13.3472	16.4969	12.7597	9.77902	28.2175	5.28739	8.84003	9.45977	6.95749	7.23367	5.51197	4.43697	3.74595	9.48137	6.64734	5.12162	6.14805	7.33974	6.51921	11.6465	7.06841	7.35715
CD248	-0.665914	0.630289	0.00678561	0.017358	7.56057	8.22649	809.786	387.052	179.806	270.34	539.438	346.492	154.191	389.795	86.0376	660.577	266.23	250.244	167.562	141.256	81.6857	459.489	101.6	260.656	284.6	219.281	233.248	295.561	107.177	322.374	183.167	181.829	37.4704	274.191	204.101	225.352	169.728	133.227	274.656	115.583	234.216	218.229	144.361	137.028	139.38
CD28	-0.608316	0.655962	2.01863e-06	2.39868e-05	3.57136	4.17968	13.1929	13.0538	20.6312	19.8972	22.1965	21.3134	26.5896	19.6226	12.4188	16.5189	26.9612	19.509	11.674	15.1891	11.8081	17.5913	19.3562	17.2907	24.0531	13.77	17.24	19.1151	9.86028	12.5425	14.2824	7.08729	7.37834	16.7998	11.5611	10.4054	14.9829	8.71151	8.22874	13.4172	13.3033	11.886	16.2842	10.6336	6.9806
CD300LG	0.556723	1.47092	0.00743356	0.0188136	4.52825	3.97152	12.0587	5.46776	33.8596	10.476	8.92495	14.1278	36.9852	6.18271	14.9148	10.5506	11.9574	21.7298	19.8264	13.9006	14.5509	13.3068	8.96057	12.2914	9.73991	18.0796	31.2722	14.2579	25.3346	30.8991	11.1821	38.1253	19.7996	19.9537	25.6755	31.5645	24.4141	25.6297	8.1946	33.7678	26.1759	31.6083	17.8733	10.3635	20.3087
CD302	-0.787718	0.57926	9.12561e-09	4.3268e-07	3.37941	4.16713	10.7411	21.6719	16.7244	15.3746	19.009	18.6697	22.7494	19.1718	12.3263	10.4314	21.951	20.0987	19.4385	19.2728	25.3493	12.3043	26.0261	15.3695	18.2658	18.9759	12.9421	11.8153	14.3855	18.522	14.9007	17.4456	10.9952	9.26481	5.95763	7.21442	9.59842	6.11089	9.42379	7.61876	7.68925	9.17518	9.94953	9.46589	7.0675
CD320	0.865191	1.82158	1.50059e-05	0.000114994	5.60373	4.73854	28.7208	10.5191	27.8487	41.0312	12.4022	23.9571	11.8446	22.2564	39.0744	32.5907	23.3758	15.365	24.1986	42.9917	46.4598	24.7688	32.1606	18.8074	21.6497	28.1752	32.3794	6.88927	65.2826	28.0508	36.9271	30.4607	65.8505	38.2906	46.307	40.0162	38.1791	62.9748	47.4149	102.299	54.8296	30.2474	52.9789	60.9496	67.5081
CD36	-1.01023	0.496467	3.24038e-07	5.81879e-06	4.45042	5.46065	19.3959	40.8697	65.6456	38.7158	46.7161	41.8967	78.3338	43.4729	24.4329	41.5067	49.74	94.6106	43.5608	37.1456	46.8129	25.62	38.8758	28.373	46.6216	38.9894	32.8802	39.4546	31.5007	48.1834	29.6374	41.316	12.6306	20.9924	10.0097	24.487	20.4081	15.0349	12.9095	14.9755	14.4686	19.2914	11.3039	14.7676	11.4601
CD63	0.550789	1.46489	9.54404e-08	2.38601e-06	7.11475	6.56396	86.6367	68.3187	108.072	118.465	80.8896	89.5487	77.9763	81.8539	104.643	97.7218	80.9835	74.6508	95.3601	97.003	106.359	88.5813	109.386	103.165	104.245	103.008	110.177	66.9295	136.427	102.177	92.9225	190.935	150.397	114.953	133.406	149.095	106.717	189.029	141.16	230.308	136.105	143.867	124.616	128.813	157.331
CD74	0.944405	1.9244	0.000397831	0.00162941	6.03556	5.09116	17.2208	42.2665	48.215	14.9381	25.2777	46.8206	41.5291	33.7326	33.5584	13.3299	23.6341	25.8233	13.873	31.475	33.4824	95.4464	25.7992	46.9909	34.1666	29.5416	38.3313	95.8876	29.3903	51.7773	21.1917	33.0394	229.548	44.0078	38.1101	68.4577	28.3758	153.309	22.1027	31.4756	58.0079	31.2461	36.0322	132.719	75.9949
CD99L2	0.618069	1.53482	1.42804e-05	0.00011049	6.36643	5.74836	51.137	34.1237	59.4245	70.1859	35.3231	50.9455	39.5563	54.6681	66.5158	40.9619	38.0111	39.0062	45.2027	82.1591	73.4952	78.3798	60.7503	53.3474	43.1312	47.9209	64.6683	26.2364	102.497	53.4563	85.5669	85.8783	114.31	49.212	104.425	78.4122	108.348	135.868	85.514	106.614	62.9776	73.4728	68.1183	70.6531	73.7018
CDA	1.35329	2.55494	2.52114e-08	9.05446e-07	4.81429	3.461	9.16497	6.40018	8.9676	14.9866	4.98406	11.5222	5.44431	12.4332	17.6882	6.48238	5.16678	2.59491	15.9092	21.2706	15.5353	21.5325	9.14725	11.7477	9.92119	5.02303	15.2118	4.12286	45.0143	13.26	19.2441	27.155	65.32	16.5359	32.3712	35.4973	39.6813	18.1227	23.0132	24.4475	30.4075	23.4428	12.4137	44.0226	32.2672
CDC42BPA	-0.523067	0.695891	9.67689e-08	2.40672e-06	3.07737	3.60044	11.2159	16.4419	10.693	9.57394	14.7976	11.9114	14.6996	14.0467	8.25041	11.4328	14.6925	16.8339	14.378	10.6862	11.5847	9.85625	11.739	10.1556	11.7209	9.26855	9.83214	10.8729	7.5262	13.57	9.83074	8.67436	6.20167	10.1092	8.49066	8.39568	8.79465	5.70971	6.69225	7.04012	8.41448	8.49911	7.56908	7.74632	6.77398
CDC42BPG	0.513348	1.42736	1.56595e-07	3.44116e-06	6.28727	5.77392	52.2462	45.5617	50.5704	57.2545	39.8145	54.769	47.346	47.5499	64.0968	42.6049	44.6692	45.3165	65.5643	63.1654	56.6287	68.2984	53.6856	70.9552	50.5289	62.5858	65.954	39.7829	63.4845	48.5915	81.1732	74.9488	115.305	79.1907	81.0529	80.9244	108.216	77.1441	73.0685	86.3259	78.0175	70.6577	67.787	85.224	94.9188
CDC42EP2	-0.509828	0.702306	2.20323e-05	0.000156503	3.83114	4.34097	26.0744	29.5295	16.6487	16.2476	30.1748	15.7418	27.1567	17.6849	11.7922	23.426	19.1641	38.4047	16.3979	13.8278	15.9112	13.4899	21.2347	16.8035	15.7662	17.9751	21.538	15.4205	11.3369	19.1725	11.5619	13.3611	14.2262	15.715	12.6235	16.4901	13.8124	13.1547	16.116	14.1767	17.5629	12.7311	16.4121	10.6233	11.4702
CDH11	-0.555614	0.680367	0.00300218	0.00872199	3.74674	4.30236	20.2109	16.2926	15.7028	27.0146	50.3043	21.0407	20.4972	24.1282	8.41613	27.529	20.9646	21.3516	11.7222	17.6994	7.64933	15.9091	9.89137	18.2436	30.9493	8.30757	20.1536	19.5315	10.5589	17.0741	16.7401	8.04207	4.50095	16.6141	13.2554	14.6336	12.6938	12.7505	14.075	14.3294	10.7548	17.0992	16.629	15.494	6.47532
CDK2AP2	0.56336	1.47771	7.42574e-09	3.6845e-07	5.34104	4.77768	30.9157	21.2663	28.8325	36.7535	23.6685	25.0284	22.1272	25.8345	29.1147	32.7069	22.7338	26.2322	24.7597	29.8493	23.1276	27.3002	30.4255	26.2973	26.8795	26.9512	35.3783	23.2165	40.47	24.9358	31.1245	33.2921	37.3836	38.748	43.1949	44.6184	41.0859	47.441	32.5872	54.4211	35.8074	38.6938	66.8106	46.7259	49.5652
CDK6	-0.523373	0.695743	1.12796e-06	1.53126e-05	5.00658	5.52995	48.9421	45.549	41.6823	43.8248	53.8279	48.8581	58.293	56.6802	34.4397	46.7804	59.6904	57.5032	40.2888	46.9363	28.4898	41.5847	36.9375	46.2188	51.521	40.369	41.0284	54.1218	37.8692	46.7259	39.527	35.7013	15.5669	31.4065	27.9467	27.8984	27.7418	28.9964	24.1741	26.0967	34.0511	32.7936	36.5994	26.3887	24.1222
CDKN1A	0.505587	1.4197	6.72889e-05	0.000379412	5.76377	5.25819	41.1965	31.6841	32.5461	30.4512	21.7411	36.8473	31.5687	39.1029	37.5952	24.8055	22.0494	35.1425	56.1127	36.3631	58.0963	63.293	40.3537	38.7809	33.0102	47.9209	44.8489	57.1692	48.199	40.3788	60.7068	51.699	69.0919	31.7315	63.796	81.4255	41.9555	73.5106	47.1189	50.6104	28.4789	69.0678	56.4294	53.4117	53.0476
CEACAM8	1.15883	2.23276	0.000123746	0.00062359	3.85435	2.69552	10.7411	2.66146	3.51893	9.74854	4.0568	6.66529	4.52072	3.03712	5.54684	3.80001	7.75018	2.07593	7.49306	9.75392	6.32688	3.79703	21.2891	4.02622	13.036	3.11774	2.82505	2.67718	4.00127	7.00314	5.28634	11.4747	2.7488	10.848	43.4948	6.24325	11.5298	8.32667	24.7204	15.8403	28.3759	21.2039	19.3179	18.6011	18.4798
CEBPB	0.700673	1.62526	1.30248e-06	1.69182e-05	9.81977	9.1191	497.71	301.886	614.791	804.764	355.375	513.796	368.366	392.642	876.154	335.921	422.079	337.527	762.121	550.215	611.39	650.974	675.808	711.151	599.425	607.383	688.008	372.556	1089.77	453.252	631.764	835.106	1508.8	849.782	1019.5	1066.94	995.426	1009.56	930.087	1193.01	872.642	927.703	767.416	759.296	985.047
CENPO	-0.523083	0.695883	6.22583e-06	5.75082e-05	2.9742	3.49729	9.67738	16.8278	13.4199	6.70919	12.0158	9.22003	15.9656	10.1132	6.84795	12.7065	11.5652	18.61	10.4251	7.95199	10.8998	7.81835	13.1643	9.33935	9.93401	12.6634	10.4953	10.3161	6.62115	9.6054	7.52247	6.51904	7.92489	12.0143	7.05472	6.65946	8.87008	6.39077	8.39187	8.21348	6.80091	7.4777	7.64037	5.16697	7.81415
CERCAM	0.990478	1.98684	2.01556e-10	2.81156e-08	5.67021	4.67973	21.0833	19.1055	26.7231	29.6457	25.6447	24.8441	19.7518	21.3706	35.4073	31.935	20.855	20.775	20.7507	29.7808	22.8331	50.3547	27.6505	19.267	28.4465	18.2638	23.3731	20.5786	39.9651	62.6551	37.1821	25.3637	109.421	43.9101	65.2006	48.5586	40.8811	42.6829	51.5691	65.0006	77.526	35.4935	28.3376	75.5514	46.8753
CERS6	-0.984469	0.505412	2.92368e-06	3.17201e-05	4.06395	5.04842	17.1624	62.4176	33.3163	18.4786	38.7714	23.5093	54.0542	29.3746	20.2151	18.0612	24.0021	57.7957	37.8454	18.4502	52.6196	21.9651	54.6113	22.2269	33.5129	42.3782	13.7631	34.0537	14.2903	35.8767	17.8066	18.8995	30.2367	14.8354	8.68647	8.74055	15.4511	9.02639	13.7942	14.6107	14.4829	8.88983	18.2718	13.1448	9.5585
CFB	0.849284	1.80161	0.00180639	0.00568373	6.22746	5.37818	36.2935	7.92465	34.6818	37.6947	27.1292	55.2774	22.4444	28.6759	97.0774	16.309	22.4034	9.31022	65.1309	54.9777	79.2937	27.625	52.5629	40.5119	43.8378	60.6228	53.5136	11.0251	39.6333	30.5607	19.1786	46.2388	91.4735	67.7694	56.2907	70.5272	47.7782	122.428	78.5834	93.176	103.339	80.2075	52.4988	147.747	190.165
CFL2	-1.01294	0.495536	2.52848e-11	5.79443e-09	2.79798	3.81092	9.22334	18.25	13.073	11.6643	21.4817	12.2111	21.4856	14.2839	8.56678	12.7114	11.0225	18.5418	15.3119	12.7114	14.4286	9.82101	17.2963	11.7477	16.843	14.4148	9.15123	10.4053	6.24008	13.9297	10.4645	10.1766	5.73871	6.1179	3.27044	7.15496	5.03332	4.01173	8.10355	7.4741	4.5218	6.98016	6.20683	5.10496	3.53375
CGA	0.593767	1.50918	0.0170729	0.0376723	14.4376	13.8438	17226.3	5901.47	14283.6	23233.4	12655.6	13590.2	7044.93	12728.8	17807.8	18956.2	9403.64	3331.96	17170.1	15542.7	16441.5	8780.17	17038.1	18982.3	25106.4	19263.4	14275.5	2795.3	22250.9	16767.8	9657.5	59778.2	10397.8	11403.7	12197.3	38241	7235.1	24466.1	32477.8	41550.1	15578.9	25641.8	17148.4	20994.8	30829.5
CGB	2.12617	4.36558	1.91303e-07	4.00012e-06	11.9949	9.86873	1363.07	746.73	888.133	1333.08	1171.37	622.817	252.188	191.244	1443.16	1472.44	760.832	95.9645	1456.26	448.68	130.547	725.569	1439.28	391.922	1823.54	1626.31	1250.41	419.353	541.744	2340.31	557.755	12345.7	2604.84	605.262	3271.61	6043.23	304.691	9081.24	7440.83	3667.86	1290.48	12826.2	1251.97	2139.74	6734.98
CGB1	2.10542	4.30323	2.19676e-07	4.42339e-06	10.4888	8.38335	448.402	297.999	323.098	473.798	400.155	199.304	99.229	69.3792	597.538	616.586	241.743	30.6357	507.139	147.288	47.9005	257.685	433.151	151.967	579.698	620.662	468.717	174.409	193.728	924.644	192.349	4396.79	754.52	229.353	1251.02	2129.05	109.289	2882.61	2405.66	1350.64	424.875	4490.79	430.201	803.195	2721.37
CGB2	2.10345	4.29737	2.0516e-07	4.22106e-06	10.1941	8.09062	353.406	233.448	254.271	381.066	329.817	154.438	77.63	61.3118	506.241	485.374	197.935	27.6476	422.707	131.443	42.2836	213.691	368.449	124.868	475.179	491.333	391.74	135.894	161.837	759.554	160.213	3676.31	644.014	178.436	977.509	1772.9	85.0397	2403.19	1984.66	1050.59	340.118	3612.3	371.364	622.02	2149.74
CGB5	2.12235	4.35401	2.92317e-07	5.35914e-06	12.1289	10.0065	1391.32	836.205	993.928	1486.29	1078.06	630.051	254.133	204.531	1820.47	1925.22	758.296	71.4308	1569.09	430.583	155.103	812.276	1359.35	497.045	1807.96	1926.3	1593.33	530.831	588.044	2834.55	540.876	14205.6	2152.45	731.333	4375.23	6238.49	363.686	8611.31	7486.45	4124.55	1233.73	14079.4	1303.3	2628.21	8587.59
CGB7	2.14369	4.41892	1.05272e-07	2.5848e-06	9.78716	7.64347	272.108	175.762	191.063	265.636	218.932	119.183	54.2324	44.7342	382.424	365.263	138.579	19.8628	305.894	86.4926	31.1124	169.296	259.335	96.1144	352.664	371.512	278.448	114.173	109.535	557.553	122.977	2639.57	464.281	141.533	826.589	1397.36	70.564	1746.22	1460.14	835.918	265.017	2694.87	277.169	485.902	1694.23
CGB8	2.10073	4.28926	2.38109e-07	4.68671e-06	11.8172	9.71651	1175.86	735.007	813.497	1239.45	934.28	460.06	206.981	164.764	1678.66	1620.95	563.461	66.9958	1227.99	354.902	139.003	693.318	1030.7	407.365	1421.21	1529.54	1203.54	475.092	428.636	2420.27	494.412	10545.2	1707.36	648.595	3629.44	5450.95	299.599	7032.11	5843.23	3500.48	1050.96	10870	1138.01	2101.74	7319.32
CHD3	0.543306	1.45731	1.24799e-12	5.71994e-10	5.11211	4.56881	24.5109	20.4493	24.9664	24.9405	21.8112	20.6858	22.9553	21.0421	26.9003	17.0882	22.9604	24.0008	23.3863	30.2295	23.3472	23.325	20.9785	26.7982	24.9591	21.9465	31.6508	29.8143	36.4822	25.3315	31.2543	28.5935	42.2191	26.9804	44.9138	38.5997	33.8768	38.5504	27.2752	39.1773	31.7259	33.0492	46.3318	34.6491	34.3765
CHML	-0.518933	0.697888	1.27994e-06	1.67156e-05	6.13126	6.65019	89.5482	126.99	76.3949	100.977	122.747	118.012	123.955	134.013	86.1609	88.6074	110.006	136.351	91.4371	89.4305	100.729	83.2462	96.4817	67.839	86.7528	108.89	69.9743	89.9532	63.4487	92.0741	93.763	106.543	63.801	66.9646	54.8685	48.6379	47.4068	62.555	56.6793	76.6698	71.0382	91.4006	54.397	53.8191	66.8516
CHPF	0.523448	1.43739	1.82746e-06	2.20141e-05	8.43976	7.91631	275.416	192.217	245.985	375.634	187.076	292.067	212.49	197.508	260.866	277.595	190.2	160.538	244.846	283.177	215.406	308.376	231.404	196.347	262.604	204.193	259.18	156.99	453.525	255.634	310.379	341.921	471.973	266.021	330.794	502.512	293.064	406.91	348.635	337.251	374.37	394.181	323.918	285.175	397.209
CILP	0.883484	1.84483	0.0074381	0.0188174	4.04867	3.16519	2.21827	30.4167	7.3784	2.61901	21.9067	4.13351	9.62476	8.92154	11.5867	4.02354	4.88496	6.13342	4.4524	3.76055	4.38497	21.8209	6.42485	8.27305	13.1514	5.88907	6.08472	16.8127	5.14449	51.4329	5.65731	15.7842	55.1206	4.22194	12.8735	26.1622	7.02323	6.71731	24.0375	6.36504	12.0581	23.1794	10.0425	10.2926	4.75028
CLDN19	1.18492	2.27351	1.59543e-05	0.000120819	4.8967	3.71178	10.8968	16.9827	3.51893	10.1365	9.58176	12.1594	18.2773	18.1278	13.8876	14.902	6.51328	11.512	18.9679	11.7517	12.2779	35.3108	9.94582	6.36105	11.6901	8.46795	13.4733	18.8473	12.6231	44.3149	16.941	22.3955	132.28	15.7932	12.0819	19.5424	14.2416	10.1693	18.3468	20.3006	64.3538	17.6919	12.9251	59.5648	23.7128
CLDN4	0.646812	1.5657	6.13694e-07	9.49646e-06	7.46264	6.81582	97.7908	53.2039	104.228	127.022	73.1382	103.854	81.1591	84.0712	167.564	82.5095	89.2632	64.7312	141.499	159.095	115.262	165.57	135.75	153.879	119.077	120.299	126.881	80.5081	192.918	108.399	147.739	175.827	176.733	148.026	190.177	208.513	196.674	231.383	169.683	176.514	179.168	164.389	216.556	188.764	223.124
CLDN5	0.651565	1.57087	3.13407e-06	3.35918e-05	4.64805	3.99649	23.1946	17.3206	18.5406	16.1991	13.484	16.9818	16.9486	14.0467	14.4218	16.571	19.5398	15.538	15.9635	15.0814	9.64693	13.0092	10.0184	13.2736	15.0741	12.8559	27.3812	41.9425	21.3401	26.9028	8.77965	25.0954	26.9093	25.1753	23.1223	40.3928	22.2793	29.2949	12.8382	25.3637	24.8153	25.9012	36.7296	13.9301	20.3528
CLDN9	2.12309	4.35626	9.07694e-17	1.74731e-13	4.62141	2.49831	4.90355	2.15452	6.47029	12.3676	2.08635	3.30681	2.13884	4.36586	6.77947	2.59295	6.85773	3.30261	5.64695	8.81378	7.26652	8.74758	5.1181	6.50813	4.84523	4.50341	9.85145	6.53232	14.2903	10.7917	14.3751	26.5838	39.3512	8.3266	40.3702	26.7568	14.2806	40.7237	6.00937	42.3854	27.7861	47.4124	18.9692	40.9224	17.1474
CLEC3B	-0.530402	0.692362	0.000433867	0.0017485	5.50627	6.03667	54.5228	87.7015	64.4002	35.7931	63.5951	49.4299	87.8543	48.151	37.5952	67.4763	86.3323	102.381	64.3969	52.8043	63.3941	46.8781	82.0349	67.0668	51.8363	89.5293	74.9	25.0227	38.4884	49.8639	31.6562	41.2257	39.6405	68.2938	38.3704	64.6127	84.1618	45.5284	44.8882	36.9365	31.1939	48.2026	66.9036	16.989	45.9194
CLIC3	0.890822	1.85423	9.09249e-09	4.3268e-07	7.87295	6.98213	152.438	53.0602	161.076	208.793	76.4223	136.13	82.0859	67.6708	169.117	100.112	98.7952	76.4319	144.359	137.338	113.466	140.57	138.261	149.761	140.704	146.88	161.583	82.2786	224.309	101.297	194.574	226.966	331.543	223.098	245.263	374.278	213.233	292.809	261.362	295.155	203.284	239.213	195.643	233.547	281.734
CLMP	-0.738743	0.599261	4.35093e-05	0.000266567	3.42855	4.1673	12.4632	24.3017	15.2676	20.8066	39.4668	13.5114	34.4644	16.4431	6.74865	15.7812	15.8526	27.7419	12.95	10.6059	15.0029	7.76228	18.3762	14.9466	25.4663	17.2631	11.6986	17.9639	9.18149	12.5138	15.4649	8.51514	9.80162	12.1674	7.34288	14.8351	10.6519	8.01179	13.4869	13.8512	6.22567	10.8983	8.89181	9.05253	4.51856
CLTB	0.947933	1.92911	1.66188e-11	4.44321e-09	6.35607	5.40814	50.8368	25.6007	38.4326	62.981	28.6791	38.0726	32.3742	38.6012	53.3905	34.7047	36.1272	31.2872	45.0825	48.2659	47.5008	51.1535	45.9385	43.1932	38.3663	38.0398	63.2687	19.2757	79.8417	46.4635	63.4361	52.1738	85.3573	83.1822	89.5072	102.865	94.9474	91.6433	93.3404	119.551	99.1426	68.541	76.4148	108.577	100.401
CMKLR1	-0.558254	0.679124	1.36837e-05	0.000106904	3.90028	4.45853	29.7549	21.871	18.0487	19.5802	46.529	22.7786	32.4575	27.2663	10.4421	22.6085	26.5855	25.1403	15.1568	19.9779	14.7657	16.63	17.0033	17.4443	21.2597	16.0176	19.7443	14.1508	13.1879	19.5989	15.1171	10.1025	13.7646	16.2511	14.3554	17.7189	19.6483	12.6749	13.5991	15.644	13.4811	15.3338	19.5271	14.3494	10.0137
CMTM4	0.594828	1.51029	6.69027e-05	0.000377677	4.09366	3.49883	10.9279	9.47987	9.21733	10.1559	11.2895	10.7265	11.4136	12.0725	10.5267	9.38827	11.9682	13.8144	11.3156	12.2453	12.5034	17.053	9.9313	11.2513	12.5745	8.6373	10.431	12.6791	17.9486	28.8162	18.9937	16.6357	26.9382	8.63152	19.4227	11.773	14.5381	8.9844	14.7503	9.98154	25.7415	9.74588	11.4931	38.6655	11.2617
CMYA5	0.572943	1.48755	7.02761e-05	0.000391893	5.78975	5.2168	34.714	20.1511	35.3407	46.1722	25.7703	46.5365	41.2536	42.2033	50.0448	9.68631	34.821	30.038	36.2708	48.8088	51.3668	37.8421	41.4893	46.0717	37.9543	34.9495	29.3612	56.6134	90.4097	35.5515	38.581	59.0175	50.1535	39.3266	69.0335	53.3154	47.68	58.1234	22.6717	53.5724	68.81	51.7585	65.3229	66.7159	69.0529
CNKSR1	0.531323	1.44525	1.9078e-05	0.000139852	3.93172	3.4004	9.09825	5.23239	10.7514	12.7313	7.71619	10.57	8.77061	8.8334	13.9727	6.55263	8.97813	9.45625	10.5492	10.9627	12.7522	13.5677	11.9474	13.8987	10.8359	14.7144	9.76867	4.97955	16.8115	9.01224	14.8587	11.7862	20.5643	13.5956	17.3819	20.9892	17.6919	15.1739	15.7453	17.4419	13.8369	18.3535	13.6889	16.1298	16.7998
CNRIP1	-0.639399	0.64198	1.41101e-07	3.17356e-06	3.09939	3.73879	12.9594	18.0599	14.7852	11.0217	15.6187	11.9613	18.3502	14.2839	8.81331	14.8871	16.064	18.4474	10.7238	9.34261	10.8058	9.22822	12.4686	13.4299	13.3821	12.5287	12.5316	17.8568	7.64529	12.0546	7.04846	8.04784	5.96778	10.5548	6.2805	7.61082	9.53989	6.92723	6.07766	7.88397	7.83124	9.74588	10.2866	6.29337	5.96682
COL17A1	2.18857	4.55853	1.079e-05	8.80996e-05	7.10716	4.91859	3.73604	29.439	7.10273	283.019	9.91845	23.3248	13.1247	13.0569	29.4599	6.4249	9.20627	16.2704	7.57063	12.6247	6.72958	111.274	7.3738	8.41487	11.8329	8.39646	16.764	19.1074	61.2848	143.031	25.5705	82.3328	489.472	49.4067	120.146	304.399	13.5783	125.51	50.4163	51.7883	366.725	175.99	13.3103	310.089	79.2983
COL21A1	-0.583554	0.667318	6.66263e-05	0.000376779	3.06324	3.64679	12.654	10.5581	10.1639	12.6921	13.7931	15.1032	8.07672	9.27927	9.61452	18.7559	19.5326	14.0887	15.0947	8.36179	6.96776	9.27998	14.6423	13.449	16.9228	11.0498	12.3923	11.6807	6.2987	10.2177	8.1471	5.35192	3.9507	8.46192	5.55703	5.02204	9.53539	5.57623	10.5794	4.69589	11.6145	8.19586	13.4437	12.4007	9.31341
COL27A1	0.734478	1.6638	3.22306e-06	3.43163e-05	5.62573	4.89125	21.5844	31.4147	21.6102	46.0328	35.6274	26.7128	36.2265	31.083	24.1287	23.1466	35.2633	34.3118	28.0447	28.7329	21.9562	28.9223	15.9805	32.8164	28.0908	20.8571	50.6336	26.3167	25.0973	34.3125	21.0526	78.5184	76.5865	49.0214	36.9019	44.0298	32.9799	67.7504	36.5684	56.11	54.3272	81.4736	32.5684	66.0029	69.0964
COL28A1	0.566676	1.48111	0.000115587	0.000588638	3.47561	2.90894	6.49915	3.14728	6.90543	5.91702	5.29315	8.42203	4.39109	8.14644	10.4774	4.4259	7.31178	5.26845	10.3165	12.0651	8.74905	6.48859	8.63907	9.6335	7.09481	7.65964	10.8173	2.69503	12.8136	8.1512	10.5727	8.8959	9.04209	11.7472	12.686	10.3261	14.8658	13.388	11.2903	13.8633	11.9708	13.5433	8.92668	14.1162	11.335
COL5A2	-0.509173	0.702625	0.00153416	0.00494847	8.26099	8.77016	429.469	680.32	485.612	353.639	807.65	463.573	421.642	485.986	197.714	496.014	556.885	505.535	464.95	271.112	255.706	252.671	411.735	425.841	497.04	325.631	379.353	581.644	239.147	505.087	221.47	197.562	144.022	479.6	267.531	292.243	336.706	185.916	282.577	308.054	324.98	358.227	357.137	230.777	208.607
COL5A3	-0.679559	0.624356	0.000188427	0.000880392	7.32412	8.00368	221.36	367.155	335.207	152.776	453.26	179.446	398.698	220.523	113.032	320.408	283.985	500.817	155.345	135.673	117.454	115.016	234.725	293.528	233.494	290.123	267.148	126.523	94.3157	190.118	98.8639	159.399	104.237	271.377	142.046	180.46	283.212	108.037	106.325	151.748	200.925	199	183.136	124.627	159.656
COL6A3	-0.734309	0.601106	0.000108234	0.000555895	6.81949	7.5538	190.904	233.203	200.935	107.273	421.513	207.241	178.521	167.162	77.1544	222.791	222.046	247.167	211.131	100.61	130.781	99.0368	197.45	244.206	176.897	172.192	137.109	235.442	75.3954	232.405	81.0387	82.5484	44.5594	187.087	77.9157	102.413	122.672	95.5911	66.1941	70.083	142.234	116.476	113.285	115.476	71.6559
CORO2A	0.921609	1.89423	4.88313e-10	5.87502e-08	4.65686	3.73525	15.5863	11.4696	15.7217	26.1174	11.4749	11.8322	13.2705	11.7214	15.223	8.00238	11.4139	7.97345	10.0993	22.2107	11.3383	14.6594	10.9985	12.6302	15.1702	12.4132	10.5034	28.9135	46.5148	19.804	16.6937	24.5589	42.6063	13.5454	27.3717	32.4054	15.6852	29.0384	13.8625	21.7713	25.1648	28.8425	15.6217	29.5757	22.1873
CORO6	0.856153	1.8102	0.000126428	0.000634441	6.41148	5.55533	28.529	14.466	59.2543	41.3222	19.0255	41.9847	36.3741	27.4968	60.3108	24.2051	40.925	60.5524	36.6431	115.754	61.8101	85.0315	47.5486	31.1067	45.5024	32.6538	76.8144	11.16	116.415	58.0752	100.334	45.958	193.397	76.6818	90.5517	65.5414	108.927	68.8125	80.7461	83.2415	114.899	78.3528	56.9275	114.503	67.646
COTL1	0.642071	1.56057	2.34203e-05	0.000164421	6.33303	5.69095	52.324	48.371	67.7867	71.1498	62.6485	59.3331	54.4269	50.587	45.3197	58.4606	36.1988	51.3163	38.0988	35.0201	22.1336	70.0448	51.9615	43.1118	63.2765	59.8915	43.0277	46.4937	64.2347	72.7867	82.1392	74.9055	164.445	78.1058	81.532	67.7442	45.3389	59.9893	79.8973	71.7514	98.3	54.1731	46.6791	182.787	79.7121
CPS1	-0.957472	0.514959	0.000239353	0.00107202	2.90887	3.86634	19.5824	12.2704	40.9579	11.1903	25.1205	11.2638	2.73099	4.56431	18.4222	9.98164	6.58445	9.47035	13.8113	15.5336	19.738	8.031	17.7401	29.9936	18.3532	3.7266	7.03299	5.32515	4.91065	13.4949	6.44984	6.61764	5.65542	4.5098	6.19245	4.46487	3.69252	4.49093	19.4435	6.89108	5.04011	8.22533	14.4678	7.01205	8.12077
CPXM1	-0.575438	0.671083	0.00102335	0.00353164	6.60844	7.18388	126.792	117.865	192.747	188.132	173.399	146.946	107.525	175.299	47.333	193.398	140.255	167.773	154.857	104.003	109.248	150.247	123.706	90.1211	194.617	113.74	235.131	182.262	96.8879	126.631	143.38	45.0679	31.9728	149.879	65.9922	126.53	97.2718	85.9256	81.5362	91.7145	67.6304	73.4892	153.427	77.1325	59.0889
CPXM2	1.26314	2.40017	0.00173375	0.00548745	7.25976	5.99662	70.1285	10.0967	68.7894	39.0912	72.6359	72.9909	18.6662	41.2542	76.4231	26.9428	120.464	9.34167	27.2212	70.3144	118.853	126.728	59.0941	151.599	92.0595	21.6318	46.2149	21.6316	125.516	39.0339	69.0007	13.5342	55.3135	74.8221	181.603	22.7135	169.026	893.682	28.1803	364.543	100.091	15.3212	171.699	143.435	269.299
CR1	-0.529326	0.692878	0.000190134	0.000885446	3.33548	3.86481	14.6134	12.0927	18.919	15.8838	19.3567	14.562	25.7794	15.676	7.10817	9.66396	21.8414	12.8645	13.8459	18.8909	7.00551	8.25894	12.3325	14.5881	11.642	14.3281	16.2742	15.7507	12.7541	12.3033	11.1446	8.09976	9.16265	11.7862	8.99893	8.40361	9.15947	6.67066	6.62397	5.83462	10.3761	7.19966	14.8429	11.3777	10.7268
CR753846.2	0.557337	1.47155	5.79245e-06	5.42337e-05	4.64591	4.08857	12.4924	17.9965	17.3676	18.9151	21.0953	13.5373	14.7774	17.5583	19.229	12.0706	15.7822	18.4003	17.158	15.5123	13.9066	12.6888	10.9985	19.8553	15.8047	19.7457	32.7416	14.3497	21.5783	12.8582	18.3631	19.3148	22.135	33.1891	23.8722	35.9135	22.9426	34.5662	21.9888	31.2466	30.0143	19.8869	30.9644	28.3977	29.1969
CR759772.2	0.693148	1.61681	4.98096e-09	2.70857e-07	4.34676	3.65362	8.52284	11.9132	16.2325	14.8411	11.2431	12.7105	9.13866	13.8569	14.1752	11.6236	12.4942	13.0217	10.6423	8.81378	10.8998	11.7275	7.9494	13.6781	13.4974	16.8589	20.5722	10.0662	18.1486	10.1029	21.3309	14.1227	21.9904	24.1589	28.4966	24.973	17.441	24.4902	24.7204	19.0951	18.6115	18.7016	27.338	22.3213	20.2756
CR759784.1	0.616635	1.5333	2.30185e-09	1.58252e-07	4.56866	3.95202	14.2436	15.5886	17.0271	12.6586	11.9386	17.7741	12.2497	13.0027	14.2985	10.5506	14.0912	17.551	19.8729	14.8072	14.0319	15.6688	16.1166	18.9729	14.5357	16.1661	23.9043	17.1339	20.8638	12.399	21.8873	20.4571	30.8154	31.7818	22.6223	18.3135	17.324	31.0676	20.7596	28.932	23.3299	23.8379	32.0803	27.0336	26.8797
CR933877.1	0.561683	1.47599	5.42404e-07	8.64511e-06	4.55928	3.9976	18.7969	15.842	10.7838	12.6586	17.3863	19.6342	15.0691	13.9518	16.6405	11.8024	17.3792	18.6833	14.4432	12.3393	13.0296	15.4765	12.3052	20.6275	18.3427	15.9351	24.194	12.7434	19.1489	12.7434	18.1776	22.0147	28.2113	29.9054	26.3719	30.4433	20.0162	35.2659	28.8177	23.1456	21.1017	29.5011	26.3616	18.3531	22.3611
CRABP2	0.503011	1.41717	0.109489	0.173842	4.22363	3.72062	12.687	7.43519	6.20543	11.2035	43.4657	11.9527	15.2959	14.8376	8.13536	22.5915	15.5004	14.6259	8.36183	5.79751	3.96735	31.69	4.35583	6.69198	18.6888	5.54266	7.3403	13.5644	8.38362	42.2484	12.5512	10.1074	69.5879	10.0076	12.6652	12.6451	4.95528	6.62401	44.1143	5.0631	24.2473	11.6336	10.2285	30.3404	7.18336
CREB3L1	-0.510526	0.701967	0.00235892	0.00713757	3.50317	4.0137	8.82305	22.5228	23.0271	15.0073	32.2888	10.629	30.6103	13.206	8.18819	12.8753	12.8566	29.9122	9.94421	11.1641	12.1168	9.87365	11.4652	15.0963	21.9848	14.434	12.7489	10.9229	12.0651	12.0054	15.7663	7.93658	11.6152	13.2019	8.32044	13.9815	10.3509	7.9968	14.9649	17.6692	8.53806	12.267	10.8794	8.91081	6.48819
CRH	2.59263	6.03196	5.74988e-09	3.0408e-07	12.0632	9.47058	248.33	57.4115	390.261	1362.9	97.8267	1052.6	111.414	424.058	1476.81	115.878	334.995	73.7898	193.408	1986.27	688.44	2694.54	324.401	951.731	1248.8	273.669	790.869	201.859	7189	1416.7	1584.79	1745.71	7190.7	1071.32	11992.8	9422.43	2049.5	8434.28	374.22	5591.26	3625.31	3895.59	2517.88	3110.35	5615.88
CRIP1	0.93832	1.9163	2.23075e-07	4.44635e-06	3.76917	2.83085	8.75634	3.85489	8.57976	9.67579	3.99884	6.88057	3.37029	5.78951	11.371	5.80434	5.40164	5.064	9.83691	7.67778	11.7454	11.311	3.9021	6.81148	4.51837	6.21624	8.81319	3.27508	17.0411	6.64916	14.1201	11.2583	23.0151	10.5842	16.196	20.1469	15.1097	20.7234	11.2334	13.4413	12.1455	19.9637	8.76396	11.791	9.98332
CRIP2	0.864266	1.82041	4.56002e-10	5.55573e-08	5.90218	5.03791	32.0535	26.1077	36.5205	49.4437	21.5274	32.7487	20.3631	26.7905	40.363	26.3847	29.9588	22.3977	33.4769	45.4577	48.5649	48.0986	26.7191	25.8721	25.1281	25.6558	46.5047	25.4478	50.9642	34.8278	41.5994	59.7853	100.206	58.0836	76.3887	82.4325	66.1567	67.3385	47.5162	78.1559	53.9637	70.1129	42.7568	64.5514	56.3188
CRISPLD2	-0.523704	0.695584	0.00138417	0.00453458	5.16526	5.68896	29.5805	77.9773	60.8744	38.6238	83.8439	37.1077	81.1962	35.9881	36.71	28.8151	33.2041	68.9946	64.624	35.1803	65.0342	32.124	66.5156	50.5207	55.458	60.1924	40.5253	33.3528	34.1667	67.2343	39.1712	33.8057	57.1197	48.9468	19.2818	50.4541	38.0319	21.4114	37.3103	35.4417	22.0907	34.9487	30.1149	22.4115	20.2651
CROT	-0.706833	0.612663	7.44466e-05	0.000409749	3.19208	3.89891	11.3249	19.6622	10.5406	11.3075	14.0746	18.4679	21.3467	15.6601	10.7767	18.7893	18.0636	19.9909	10.4717	13.5648	5.45884	14.8448	16.9411	15.2224	15.8541	17.1393	13.1422	22.4271	9.69696	12.3498	12.3348	3.42682	6.48964	9.65014	5.41007	6.71043	6.78913	6.11755	6.9459	7.295	14.1739	4.15799	14.6453	4.88943	10.5102
CSF2RB	0.939661	1.91808	6.51527e-06	5.93839e-05	8.13704	7.19738	234.366	52.1139	131.154	297.112	152.443	191.361	108.07	140.676	135.663	85.317	122.5	63.278	132.269	108.562	157.533	137.731	233.908	185.25	157.77	87.9666	167.011	40.2433	304.697	215.146	149.91	306.337	469.784	129.778	285.366	390.054	209.386	260.38	230.924	492.857	371.312	281.788	148.852	451.461	328.905
CST6	2.70798	6.53407	2.80739e-16	4.50352e-13	5.1805	2.47251	2.91878	3.92882	2.49731	15.2776	3.36134	4.75354	4.47211	5.59969	6.03989	3.04001	2.2546	3.39697	4.12661	3.87806	3.75854	21.7248	2.39571	2.53707	9.92119	4.50341	5.93985	4.39057	34.8682	22.1575	12.5203	24.8185	60.1841	11.8449	36.2457	72.8974	8.66199	41.4234	14.8869	42.8194	100.266	29.3693	14.0874	91.8894	29.3127
CTA-134P22.2	-0.831726	0.561857	0.00266828	0.0078828	3.81785	4.64958	18.6218	11.1528	18.3325	40.0854	32.5123	35.0832	14.8746	56.5189	12.8194	24.6777	37.7175	18.6833	19.0584	14.8659	11.7768	18.6006	16.2255	16.16	51.048	9.4687	48.5329	7.87091	11.1464	14.5229	37.5608	1.81725	2.1701	25.0971	14.7482	16.5297	19.548	9.58616	17.6867	23.2179	8.12614	10.4702	17.156	12.0907	4.11305
CTA-445C9.15	-0.62085	0.650288	5.77275e-05	0.000335321	4.92957	5.55042	59.3096	64.7622	32.919	35.3566	53.3179	61.486	74.8592	49.9226	49.5517	53.5579	36.919	56.6162	41.2661	53.8228	38.3371	61.0408	21.1258	24.2676	44.9915	28.7525	41.4341	51.2947	16.0051	22.5019	26.6172	33.8529	18.2289	22.3997	32.9961	17.9568	43.7782	17.0732	42.8851	31.2466	47.7083	33.4521	25.1063	33.2339	31.7458
CTB-43P18.1	-0.608522	0.655868	3.83663e-08	1.24755e-06	3.69009	4.29861	14.5939	16.2222	19.0703	18.6241	19.9362	19.9442	21.2911	17.938	21.2012	30.1319	19.9156	20.7593	19.6557	21.5056	23.303	18.841	20.2546	18.2007	19.4963	19.2838	12.3143	20.9891	14.4332	18.1393	16.1373	22.7416	11.8632	10.4376	9.74884	10.1081	8.66199	9.93602	12.1553	10.5602	8.38827	12.775	12.9716	10.1686	11.1226
CTB-60B18.6	2.09079	4.25981	2.98125e-07	5.44377e-06	9.8878	7.79701	297.774	183.704	204.722	320.174	247.407	133.926	53.2278	45.5093	417.492	393.413	154.064	19.4854	335.559	99.6545	37.3349	192.447	303.983	98.725	395.002	420.953	315.609	115.761	140.688	620.811	121.261	2931.49	496.013	143.722	828.027	1385.05	72.8075	1966.14	1614.4	888.213	272.553	2894.4	273.589	522.38	1765.25
CTB-99A3.1	1.92034	3.78514	4.25552e-07	7.16072e-06	4.90355	2.9832	8.52284	0.633681	3.74596	16.8781	2.08635	13.1239	4.37489	5.97933	11.0937	4.20237	10.5215	0.754883	7.49306	20.8005	6.64009	8.93984	3.59356	4.41229	17.189	3.57963	11.3002	0.856697	17.2912	12.5138	14.5606	8.72282	16.9268	11.9622	74.1162	28.6595	20.0162	74.5901	20.7596	22.567	36.1744	16.5943	8.08981	55.1832	98.945
CTC-205M6.5	0.645667	1.56446	0.000282502	0.00122592	4.39452	3.74885	20.0812	9.12501	10.6703	34.6291	9.6204	13.0206	13.6108	10.4401	17.5034	8.04709	9.67598	14.4371	8.79621	17.1575	11.6515	12.5927	10.6718	10.2586	10.0366	8.42945	22.1658	6.96066	41.5846	18.5985	20.0325	25.2339	37.7598	13.8386	19.6227	25.2108	16.2705	18.6125	25.9496	15.6233	15.5969	24.7598	20.2245	20.5852	12.1654
CTC-250I14.6	0.652783	1.5722	1.98444e-05	0.000144044	5.37784	4.72505	43.4898	17.4262	21.6812	29.3911	19.8203	21.0809	21.8258	21.1649	41.2931	18.4636	21.9353	24.1562	29.0492	22.8571	17.1014	27.3963	15.8988	41.1446	27.9755	26.8472	45.4905	12.4221	41.7275	25.7738	28.843	36.7605	37.5428	39.2288	44.1823	71.6487	33.8871	43.0328	43.6362	65.6757	39.189	43.7248	53.7693	36.6441	50.8628
CTC-458I2.2	0.665147	1.58573	0.00020263	0.000931913	4.01711	3.35196	8.28933	5.44966	11.6919	12.0765	16.5749	9.19706	5.15265	10.2503	12.6961	5.36473	6.20014	3.77441	8.9048	15.3947	15.6606	13.6501	10.3451	12.906	11.3055	9.81512	9.70658	7.81736	18.8631	9.98808	37.2826	15.5765	16.9268	10.203	25.497	12.2487	14.8658	20.012	9.97009	21.9883	11.1407	11.5897	11.4373	14.6329	20.9708
CTC-550B14.6	1.06637	2.09415	4.49018e-07	7.46176e-06	5.21365	4.14728	17.6294	8.36459	23.2704	41.6132	9.38858	24.6977	8.55534	13.7619	20.2151	10.9977	16.3458	5.9447	14.226	30.907	11.6515	18.1681	10.7807	24.4882	29.1868	10.3925	21.5863	20.9891	43.5853	19.7466	19.0123	40.4988	38.1938	21.8133	34.4959	76.7028	29.0294	66.4734	14.204	36.4543	32.5045	50.3098	33.0566	39.3103	51.4421
CTC-550B14.7	1.10069	2.14457	3.75638e-06	3.82999e-05	4.04901	2.94833	6.81049	2.95718	8.173	17.7026	3.09089	13.6406	3.53232	6.6437	10.1897	2.56315	5.44861	2.2961	5.17637	14.2196	10.1898	9.5166	4.71882	11.0675	12.8437	3.81058	7.48517	7.67458	21.1496	11.1361	9.55251	20.4225	15.1907	11.4149	15.3732	37.8162	17.0509	25.8896	3.77862	20.7346	13.7183	16.726	17.249	17.6917	15.2164
CTD-2020K17.1	0.597348	1.51293	4.37698e-06	4.32975e-05	3.97024	3.37289	11.0914	3.90348	11.5557	15.3067	8.80904	9.9411	6.92205	8.57986	11.71	6.45555	10.2396	7.77529	10.5337	14.1491	10.6492	8.1516	11.1945	12.1338	11.8362	10.3001	16.6895	8.13862	13.6329	9.20741	12.1122	14.0396	18.605	15.2459	19.4727	18.2897	13.4144	22.391	11.1993	19.9631	16.2523	20.5717	15.8449	15.3521	18.5609
CTD-2144E22.10	-0.65643	0.634446	0.000422289	0.00171066	2.91024	3.56667	10.0406	12.1667	8.62706	10.767	8.2295	13.4339	14.9718	15.3754	11.0937	11.5342	11.273	10.0022	12.597	15.0422	16.287	12.3043	10.2362	14.5606	12.4592	12.0091	5.36035	13.2788	13.8615	11.7102	14.7461	15.3688	3.76151	2.4628	5.12439	3.32973	5.73564	4.61815	6.28252	6.94368	6.42227	5.26804	5.99761	3.10018	6.60405
CTD-2228K2.7	1.66119	3.16278	1.90736e-09	1.4014e-07	3.71422	2.05303	2.13071	3.18425	7.83246	5.43808	4.82469	2.23468	0.899283	2.40834	2.61934	2.01177	4.03949	5.4729	4.88678	9.47481	2.2238	4.53	6.50653	5.06035	6.90734	1.78982	2.40854	3.14568	9.64592	7.03184	2.9214	19.5615	10.2899	4.54445	14.3889	9.6473	15.5974	23.4056	6.28252	6.99793	14.958	14.5859	9.95534	23.7784	39.2623
CTD-2256P15.4	-0.664683	0.630827	3.0171e-07	5.47917e-06	3.22978	3.89446	16.8122	11.7865	10.8973	18.7696	20.5158	16.3274	12.4441	14.9958	9.36799	27.5389	13.9033	11.795	14.4432	17.04	13.0296	13.7462	13.0675	14.3399	17.6505	13.9721	9.27196	10.2804	12.8612	10.3325	14.9316	14.3304	7.52302	7.38839	7.12415	6.42163	7.49145	7.69692	9.15063	5.7864	7.864	10.4044	14.2269	6.44838	7.99438
CTD-2311B13.7	0.687418	1.6104	5.83074e-06	5.45392e-05	3.94903	3.26161	10.8968	5.74537	8.24868	11.6885	9.34995	9.57597	7.09704	12.623	14.9559	3.48707	7.89109	8.1779	8.47042	11.9476	12.6538	8.10674	8.60277	9.78058	12.3823	8.96832	10.8173	7.42471	7.81201	7.46236	10.4799	14.5034	16.4928	19.4287	25.4553	14.5081	21.2258	16.7	14.8413	21.4097	13.9805	23.355	11.1119	12.1527	19.5804
CTD-2311M21.2	1.23358	2.3515	2.60894e-08	9.2471e-07	5.73474	4.50116	13.7766	15.9265	17.3676	35.5991	15.8408	20.5642	14.1617	22.7468	31.4321	9.98435	15.469	9.75057	16.4703	30.7503	26.7274	83.4705	17.387	20.6642	22.6111	15.1268	19.4614	23.5949	38.7266	56.293	31.6562	62.0982	79.0399	21.5006	57.5348	93.7082	43.5441	53.7385	30.0469	48.9433	63.2179	116.336	29.2442	66.3439	42.7912
CTD-2311M21.3	1.16371	2.24033	2.35261e-06	2.6957e-05	5.79865	4.63494	23.2335	8.99827	23.8379	30.5551	9.96812	30.7947	11.5692	21.1649	45.4841	7.4212	17.3792	4.5293	25.9542	43.9514	43.098	27.8769	28.0951	34.7468	40.723	15.3578	26.9466	7.06775	97.7453	26.6349	46.2787	40.0834	77.1109	43.6267	90.4893	113.092	60.5169	57.9368	34.9636	46.4359	47.8394	44.2516	46.8651	53.1991	67.6626
CTD-2313J23.1	1.17559	2.25885	7.02669e-07	1.05346e-05	5.31366	4.13807	20.5482	11.026	28.492	15.1321	14.2567	17.4641	13.4163	14.9009	29.7064	12.16	15.3125	9.71911	22.0448	10.9291	20.7973	13.6501	15.4632	15.1121	21.2267	22.1706	26.0774	13.2788	15.1477	33.5232	18.8268	33.3336	28.9347	23.807	115.111	67.3082	27.6247	48.7005	20.3499	27.1961	31.9803	128.672	19.6666	48.1148	14.135
CTD-2328D6.1	-1.12739	0.457743	0.0515604	0.0937771	9.79326	10.9207	279.152	28420.8	280.606	311.517	210.837	257.621	224.967	380.684	4849.78	418.091	305.122	161.922	597.599	334.101	521.31	394.891	353.694	283.71	390.964	286.832	1442.08	235.485	298.238	319.963	171.296	228.87	1006.64	1518.61	692.918	1602.67	2312.99	400.66	696.131	450.037	961.506	458.847	2859.47	497.021	1259.64
CTD-2509G16.2	1.19819	2.29452	1.87981e-09	1.39178e-07	3.5543	2.35611	6.77157	5.06945	4.20001	6.98403	4.1727	3.92684	5.05543	3.60658	4.06768	1.07295	3.66372	6.51086	3.80083	4.70068	7.51709	5.09475	3.37577	5.40506	8.99829	7.27473	6.2296	6.21105	5.00159	3.67378	8.71783	6.12674	23.4371	20.6406	16.2481	9.15676	16.8558	12.0352	6.96541	19.0951	9.56787	10.6678	11.9952	10.5406	14.4826
CTD-2517M14.5	0.516744	1.43072	3.5314e-07	6.1912e-06	3.55813	3.04139	9.22334	6.46355	7.71895	9.02104	8.11359	7.647	7.8748	9.20627	9.36799	7.06356	8.8305	6.98266	8.03604	9.40137	7.76766	11.7275	5.55369	6.94936	5.42205	6.69738	13.9079	7.28193	10.8606	8.1512	9.0888	12.3573	14.4673	12.314	14.3733	13.0811	8.66199	12.8748	12.9748	13.3087	10.0921	14.092	12.1347	14.6329	11.5861
CTD-3073N11.9	1.23223	2.34929	1.20708e-07	2.84355e-06	5.10792	3.8757	14.3604	9.63195	16.573	30.7006	8.11359	19.6342	11.958	15.6601	11.4635	12.2495	17.4731	9.34167	12.0541	35.9602	6.13895	14.5152	4.02915	14.2296	15.9201	8.42945	19.7029	40.2648	69.5935	23.7648	25.968	43.3026	33.4196	11.8449	25.247	79.2001	19.0798	57.2371	15.5697	16.2019	27.524	57.1583	13.2505	28.5217	33.3679
CTD-3126B10.1	0.504219	1.41836	1.49894e-08	6.17039e-07	5.25703	4.75281	33.7411	20.658	25.0866	30.7006	26.0794	30.278	25.5688	29.9915	26.5016	15.3789	22.9217	25.4773	22.805	37.2529	28.1891	33.6446	24.2838	32.4303	25.6105	23.2099	26.3671	24.7371	44.4427	32.0308	48.0408	39.6681	43.9807	29.2017	47.6193	39.0054	39.4472	34.846	32.3687	39.9262	43.121	34.1106	34.4514	48.6108	32.5568
CTGF	-0.860126	0.550904	0.000982589	0.00342288	8.97825	9.83837	1040.49	2083.92	501.164	950.555	880.325	1035.03	919.699	594.136	820.192	772.074	290.185	1059.38	2120.21	263.708	525.82	1190.92	562.12	1039.76	382.427	1412.11	780.438	433.06	266.085	1113.96	352.052	768.024	785.721	239.595	329.211	784.509	310.31	121.891	823.42	734.15	305.385	955.755	326.661	161.333	266.711
CTNNAL1	-0.694395	0.617968	1.66358e-07	3.6226e-06	4.03598	4.73038	27.7673	33.4161	19.5433	24.6139	26.5044	29.6063	28.7609	32.8705	21.6738	44.4378	32.5977	24.6123	24.1986	22.622	17.6443	33.7086	19.565	19.7266	32.167	24.2106	16.3225	30.3771	15.3858	25.3912	25.226	18.7091	10.3924	18.5296	12.8735	11.7532	10.3983	12.8049	14.773	10.295	18.2838	13.7189	13.483	15.2529	16.626
CTSC	-0.626425	0.64778	4.56272e-09	2.55145e-07	5.60445	6.23088	58.8945	93.4468	83.1679	60.7869	96.2555	80.5116	99.1426	84.607	38.6361	81.4246	91.3112	92.0328	77.3801	65.9793	61.654	53.4788	84.0434	72.4719	68.5639	72.9911	59.5594	87.157	55.0175	58.7294	50.3903	43.291	38.5153	53.5821	42.0922	39.9304	44.8577	46.4925	37.9683	40.6334	40.8637	41.7932	64.7494	44.7115	44.3617
CXCL1	0.603496	1.51939	0.0574922	0.102868	5.63541	5.03191	47.4594	10.329	21.3974	31.6464	38.1918	32.4481	13.708	50.2548	69.1506	27.3154	49.3663	24.1562	20.5245	45.4204	14.0945	12.8811	5.88037	77.3254	31.2056	18.0136	45.9976	4.71183	10.7891	38.1728	37.5608	56.8541	16.4928	41.0466	38.058	25.0325	18.436	41.2835	78.5316	115.511	27.8517	28.4474	82.781	32.7999	200.149
CXCL10	2.22201	4.66542	8.72444e-06	7.52028e-05	4.70551	2.48351	8.05583	2.53472	1.36217	3.34651	3.94089	23.3543	2.33327	4.7455	2.09547	0.983533	3.10007	3.01953	1.73752	1.76276	5.38724	27.0118	3.37577	4.19168	3.23016	1.38566	10.1412	81.3862	3.28676	24.6832	2.41131	23.8839	44.5594	1.75914	20.6226	19.6216	0.819377	173.67	1.7755	6.5097	17.9561	13.6969	3.90542	9.42455	19.4646
CXCL9	2.67578	6.38984	0.000445655	0.00178801	5.0447	2.36892	2.45177	0.253472	0.227028	0.291001	0.579542	44.7453	0.19444	2.08802	0.616315	0.894121	0.469708	1.50977	0.542976	0.235034	5.26196	23.8396	0.435583	5.84629	0.576814	0	17.0952	110.407	0.714513	28.357	0.927428	9.96894	100.837	0.234552	14.7482	2.97298	0.58527	248.82	1.09261	11.5728	19.3979	14.2237	0.836876	9.67256	18.5377
CXorf67	0.623082	1.54016	6.71249e-06	6.08932e-05	4.52127	3.89819	18.9137	12.8004	17.8217	18.4786	7.64996	12.7105	12.1525	9.20627	19.3523	17.0777	12.4003	10.1909	17.9182	14.6896	14.4077	17.1107	13.1764	12.7956	16.843	20.3231	17.0952	8.56697	24.1505	10.9065	22.1655	28.7645	23.1477	17.9432	30.2464	20.9297	12.2907	33.0268	23.3546	26.4728	19.9221	26.3402	22.1772	26.9096	36.0326
CXXC1	0.571984	1.48657	1.04235e-09	9.12055e-08	3.97891	3.40692	10.4183	7.6489	11.6986	11.563	8.5295	9.77454	9.08719	8.88246	17.5904	9.48294	10.4441	9.28062	10.5465	11.0604	10.9145	10.9472	9.58924	10.5765	9.22902	10.9087	14.9476	9.56855	13.2899	10.5824	10.8564	15.5032	19.9054	17.3431	17.6082	17.3132	16.1879	18.1104	15.6179	18.3293	17.1852	19.8249	13.4475	17.9446	15.6344
CYB561	0.546	1.46003	2.65811e-06	2.96684e-05	3.82781	3.28181	10.2685	5.5945	9.47571	13.2336	6.15419	12.5678	7.47203	8.30688	10.3365	9.55858	7.75689	6.33562	10.1562	12.994	14.1214	10.1346	9.47912	8.70902	9.55863	10.244	11.997	6.29774	21.1428	10.3653	12.6528	17.1687	13.62	11.7388	19.831	15.4481	12.8313	16.9266	11.7391	16.8012	12.1143	13.4523	13.6358	14.1368	15.8067
CYBB	-0.712019	0.610465	6.54529e-08	1.78973e-06	5.56797	6.27999	41.8845	67.5187	91.7192	63.9839	103.274	77.7875	120.407	106.347	49.4901	54.7202	100.423	93.228	52.8587	65.5745	50.4271	80.6748	117.09	76.6084	83.0323	81.2634	52.6618	62.8869	46.3004	49.3377	64.5026	30.3482	39.098	59.8987	44.5885	37.2811	65.0234	54.5782	35.8855	37.5031	38.1404	33.3204	42.1228	66.8709	45.5911
CYBRD1	-0.583147	0.667506	8.79654e-06	7.54753e-05	3.60795	4.1911	8.7897	18.5035	21.0812	15.5478	29.656	13.6701	27.9993	18.3854	12.203	13.4629	24.8811	18.6833	16.553	16.3684	14.5688	13.6501	16.241	18.7207	28.1155	16.397	19.6822	19.6581	12.4529	16.8272	15.541	10.3546	10.0651	15.0951	8.80253	13.6417	11.9061	9.33626	12.526	14.3213	6.96526	11.4956	12.1945	9.54856	8.1599
CYP11A1	0.822713	1.76873	4.14135e-05	0.000257117	7.87844	7.05573	143.692	43.386	161.871	237.13	77.1081	141.754	62.6906	81.7728	205.952	70.1289	83.3653	53.6596	147.255	171.027	195.183	163.152	164.705	161.049	147.982	138.528	142.544	38.5424	242.684	149.142	166.736	337.032	309.505	162.838	266.073	338.087	229.787	349.673	194.371	340.482	174.046	299.741	157.984	206.379	272.475
CYP8B1	0.804084	1.74604	9.56936e-11	1.61588e-08	4.29299	3.4889	10.7411	6.90712	13.7919	17.3146	8.9829	14.519	8.60395	10.7248	12.8194	5.36473	9.67598	5.61444	11.6197	15.1597	14.721	12.2082	11.7063	14.3399	11.94	7.62115	11.6624	12.6898	23.7933	14.0063	15.3026	18.8475	21.1947	16.8878	20.4351	25.5081	18.0848	24.7001	12.3602	21.699	18.6115	16.726	21.689	24.9875	25.3735
CYR61	-0.790733	0.57805	0.000166155	0.000794457	8.20036	8.99109	755.964	747.553	500.653	476.514	400.348	442.751	516.383	390.934	578.782	609.12	147.488	604.897	857.359	191.847	404.482	514.906	277.031	670.393	354.106	726.146	517.926	306.323	146.761	478.223	192.256	380.741	353.944	180.546	169.605	457.719	178.215	94.882	414.373	461.683	217.636	517.585	335.587	93.2534	314.967
CYTL1	-0.612105	0.654242	0.00467016	0.0127086	3.04612	3.65822	14.2826	28.3044	7.18921	7.17803	43.0407	11.2983	10.6618	12.623	6.08098	12.9946	18.7257	7.26575	8.36183	8.53957	6.51481	9.10005	7.8405	11.95	14.6126	9.12229	9.12708	11.851	8.66942	9.41406	4.328	6.47289	6.22096	14.425	9.33223	9.94956	11.3542	6.01759	12.2919	9.49934	4.80578	6.32165	9.20564	3.67888	4.5958
DAAM2	-0.583542	0.667323	1.73672e-05	0.000129782	3.57925	4.1628	15.9365	30.7494	15.3953	13.2769	24.8334	14.4415	22.7008	15.3042	9.52207	16.3624	18.1072	27.1168	19.2485	12.3687	14.7366	13.0973	22.2284	16.6702	17.8956	18.8364	16.8597	15.9292	9.2708	17.1204	8.71783	9.55357	10.8867	16.0375	11.2955	11.0446	21.0112	10.2684	7.81901	13.2183	10.6	13.3018	13.9131	5.68883	9.09506
DAB2IP	0.528849	1.44278	2.62555e-08	9.25676e-07	5.38669	4.85784	31.8731	24.0292	22.3736	39.678	26.8792	26.8368	30.1381	24.8284	26.859	21.9864	22.7902	29.4216	25.2592	31.6356	32.7369	39.5275	28.4654	36.964	24.6876	25.0459	37.2037	36.9451	47.4008	30.2972	34.4632	42.4199	63.0776	27.4309	55.7684	47.0563	48.1092	51.0096	32.7238	36.5411	43.7632	37.9694	34.7304	41.7532	41.7909
DAPK1	0.572516	1.48712	0.00467902	0.0127219	6.83692	6.2644	57.701	23.0589	67.03	121.485	40.027	72.7843	34.1782	76.3498	147.238	26.1332	50.2796	35.1702	75.8658	144.409	151.915	86.3704	89.2462	103.75	70.6789	58.8843	81.8459	41.7283	136.869	69.451	102.635	114.199	211.191	93.2931	145.976	135.389	162.048	113.876	66.5432	145.287	102.88	106.575	109.336	107.452	92.9395
DAPP1	1.0087	2.0121	1.16165e-07	2.76754e-06	3.84562	2.83692	6.15862	5.82987	5.81759	8.07528	8.78006	7.31115	7.3887	8.20971	12.2647	2.50354	7.25698	6.29855	4.85963	5.34703	4.94875	10.8384	9.28337	8.46608	8.24844	5.687	6.19338	6.85358	7.96682	14.5803	6.6543	13.2919	29.5495	14.249	8.15528	11.327	10.9445	17.8778	17.516	9.18591	20.3809	7.77037	6.83449	25.5455	29.9789
DDC8	0.650538	1.56975	0.00165289	0.00527139	4.88308	4.23254	15.4987	4.46745	21.6528	30.0459	11.7647	18.3425	7.48592	15.7551	26.7481	11.2436	12.823	4.67084	21.1761	24.9136	23.7728	19.0332	26.9789	30.169	26.793	20.5251	20.8981	4.06931	27.1158	16.5607	24.9478	32.5029	33.0217	23.9243	33.5898	42.4244	33.3896	40.6187	31.1053	44.4468	28.3432	26.7024	29.2558	26.4755	32.5858
DDR1	0.732918	1.662	8.26346e-08	2.11531e-06	5.01809	4.28517	21.5267	11.8144	19.6879	28.3761	12.6278	23.0732	12.5055	16.0166	28.4481	13.6103	15.7962	11.0637	19.3144	29.1344	24.1494	21.6538	16.5334	22.2217	20.6822	17.861	23.5938	12.9499	40.3308	17.6042	27.7086	30.9842	42.7975	27.4175	34.9988	42.4527	30.3253	43.8424	23.2489	41.5519	32.8018	33.808	25.2698	31.8056	43.4926
DDR2	-0.557303	0.679571	6.98766e-08	1.86703e-06	3.80139	4.3587	18.2132	19.5174	21.5487	11.5673	23.4521	28.7968	17.532	23.2529	14.3601	15.9899	26.0688	30.5256	20.2892	17.2946	19.9412	20.7635	24.8464	16.0681	19.5732	15.3963	24.9908	15.9381	16.1718	14.8291	17.142	13.2573	13.5511	16.7314	13.7692	15.1424	18.5726	12.2917	8.78643	11.4523	11.796	12.1604	16.5748	11.8427	10.3309
DEFA1	-2.5234	0.173933	1.55947e-05	0.000118655	2.4763	4.9997	3.50254	113.112	11.4649	7.12953	119.212	8.06035	3.35408	28.4255	62.1246	36.9719	56.8816	1.65131	15.9635	6.40468	5.44989	1.73029	1.63344	38.7179	119.631	10.1038	20.0651	4.1764	4.50143	3.96079	1.623	0.98651	2.24244	43.5094	1.49982	4.16217	7.14029	0.69972	9.56036	0.65097	1.44173	6.51921	2.78959	0	4.4027
DEFA1B	-2.50131	0.176617	2.10629e-05	0.000150953	2.49323	4.99454	2.91878	115.076	9.87571	6.47478	111.736	10.2304	1.16664	30.2763	57.4406	39.699	60.9681	2.68927	17.701	6.69847	3.82119	1.87448	3.59356	36.9529	118.997	10.277	20.717	4.1764	5.78755	3.78858	2.64317	0.363451	1.80842	43.2749	0.999881	2.91352	8.72052	0.769692	11.8139	0.43398	0.720867	4.80709	3.20803	0.186011	4.63442
DEFA3	-2.52538	0.173694	2.68595e-05	0.000182831	2.48638	5.01176	2.10152	116.851	12.0325	7.27503	116.14	11.8838	2.62493	31.1305	64.22	28.3436	53.3588	3.30261	18.5698	6.34592	3.50797	1.24965	2.39571	45.8878	113.402	10.3925	26.2222	2.89135	5.4303	4.93664	3.33874	0.934588	1.88075	48.3177	0.874896	2.73514	6.43796	0.559776	9.69694	0.14466	1.966	3.68763	2.09219	0	4.63442
DERL3	0.972866	1.96274	0.000986254	0.00343269	4.50698	3.53412	9.14162	1.66024	10.8065	27.4851	3.05998	18.9005	6.04707	5.06819	22.779	3.76425	7.44956	7.3318	8.27495	7.53284	12.7916	12.3524	14.1238	15.5975	17.9274	17.2977	13.792	3.26616	6.93077	16.6812	6.36216	15.4207	28.9492	13.5806	21.2225	39.6476	12.8759	31.2775	5.72256	60.1352	20.8527	39.6815	24.2415	37.661	24.6899
DES	-0.621854	0.649835	0.000746096	0.00272427	5.33223	5.95408	75.4796	96.0344	64.4191	64.4204	89.829	36.6591	111.949	69.2368	40.3995	82.7062	50.9633	56.4982	60.026	38.0168	29.348	30.8569	73.4502	50.1622	84.3878	43.7639	52.9153	68.6161	65.1278	50.2848	39.1838	18.9773	45.6083	49.0214	26.5593	37.9946	31.6631	24.1403	43.8752	73.6681	20.2498	52.8451	37.8338	17.454	21.9556
DGKZ	0.657683	1.57755	6.25593e-14	5.01778e-11	4.97542	4.31773	22.2456	14.3699	23.3402	27.9473	17.9881	20.449	17.8249	18.2191	24.0695	16.1905	18.922	18.6398	17.8848	21.1938	20.3058	20.0204	17.0548	21.3869	19.4342	18.3556	23.3749	18.3243	32.1421	21.3715	25.2903	26.5878	40.2526	25.4309	31.9722	43.9955	32.2303	36.2293	28.4184	33.7893	30.2563	35.2807	31.6886	38.4661	35.0612
DGKZP1	0.675119	1.59673	4.00185e-14	3.50162e-11	5.0215	4.34638	25.0431	13.7509	24.4622	28.8091	19.009	19.0142	18.8606	18.8871	24.3445	17.4354	19.8686	17.8813	20.6331	21.9757	18.8554	20.379	18.5667	19.8553	18.8041	17.8982	23.1799	18.5796	32.2245	24.7406	24.6696	28.5569	43.1127	25.2144	32.6211	44.1784	32.0728	37.505	31.9589	36.4543	31.1283	32.2668	30.6157	41.6664	37.5968
DHX40P1	-0.545523	0.685143	0.000212244	0.000969553	2.86886	3.41438	9.5736	10.8993	10.4433	11.058	7.07041	13.1239	10.7914	7.5928	8.62841	10.9977	11.6487	10.7571	13.2486	11.0466	14.7836	11.1508	11.543	10.6998	11.767	11.5472	5.0706	17.6694	9.43157	11.3658	7.60491	11.8381	5.64226	4.92559	3.74955	5.82703	5.73564	7.13714	4.91676	6.36504	5.898	6.58506	3.90542	6.32437	5.79303
DIO3	-1.02012	0.493076	2.53392e-05	0.000174581	4.17884	5.19896	17.2792	57.7283	45.4056	30.0459	97.1313	33.2748	53.3251	28.2357	17.6266	14.3953	22.3581	106.674	20.1444	13.867	20.1708	13.0252	34.3022	38.6076	51.3364	38.279	17.7471	8.94178	14.5046	22.5593	17.8066	14.2265	18.9522	24.9798	9.12392	29.9676	17.324	14.4142	28.0665	13.9597	9.6334	24.694	22.9444	24.1814	9.50057
DKK1	-0.955699	0.515592	0.00454507	0.0124033	2.97733	3.93303	4.40736	48.5716	9.39328	10.3305	29.0351	4.5727	16.26	13.7145	9.15228	8.0918	8.05549	37.7205	15.502	3.408	17.1327	30.4724	21.7247	4.46745	11.8824	13.2793	3.22345	9.10241	3.0724	19.804	5.91236	13.6813	21.1585	6.24495	4.5932	13.5568	4.30173	3.04378	11.7456	9.94538	1.5728	5.4656	3.20803	3.06918	1.9986
DLX5	0.506678	1.42078	3.90916e-05	0.000246434	5.12128	4.6146	21.9492	21.7564	22.8163	26.6751	15.8795	21.9421	18.0829	15.5652	27.3233	23.5154	16.6903	18.7148	29.8999	31.2987	36.5414	29.0945	23.5941	28.0916	29.5329	28.6371	26.9949	21.4531	33.8679	24.8745	19.6615	37.1066	43.9807	22.517	52.5354	45.6649	23.2157	52.5723	30.9574	39.8297	29.9269	42.6712	41.0534	32.7792	32.2092
DNAJB2	0.591232	1.50653	5.75794e-10	6.41144e-08	4.08464	3.49341	10.7476	8.53357	13.237	14.6794	8.90563	10.5979	10.921	9.57536	11.258	9.71115	10.9859	10.7099	11.4447	12.7963	10.6144	11.1721	10.1697	11.0736	13.3244	11.5793	14.7128	15.1528	17.6008	11.7676	12.9685	10.5632	15.6488	15.2198	15.6926	18.1814	16.264	18.4726	14.1433	20.5498	15.5387	17.165	31.6386	20.4888	18.9368
DNAJB4	-0.563133	0.676831	0.0005239	0.00204069	3.0072	3.57033	11.247	14.8915	11.5027	10.67	11.1079	10.8505	14.2103	9.839	10.8471	9.31376	10.2083	13.3205	18.1354	10.2827	14.5957	12.6407	9.70988	13.6597	12.5938	12.4325	7.0264	19.0794	8.47888	10.8683	6.95571	8.09976	6.36563	7.31021	5.18688	4.75676	4.89676	3.38198	6.55568	5.93106	6.33489	7.94597	20.4105	5.787	6.00544
DPY19L1	-0.728799	0.603406	3.27383e-09	1.99434e-07	3.72639	4.45518	14.0435	37.1337	18.2757	15.527	25.7151	20.1066	24.9855	22.0056	17.3449	25.3419	23.123	26.5827	24.9924	17.3254	21.6922	20.3653	30.4597	19.2723	19.1008	23.3748	13.1629	23.8957	13.7799	18.5821	15.4748	17.6237	13.434	12.314	11.3558	9.56449	7.79245	8.51659	10.7505	10.0435	14.9416	12.5869	12.6528	11.887	12.2812
DPY19L1P2	-0.848235	0.555464	2.66991e-07	5.06091e-06	2.79219	3.64043	8.52284	19.8976	12.6	8.58454	13.4454	15.5007	12.9302	12.7179	9.49125	13.3224	14.8428	13.0217	14.5517	8.9313	11.2756	10.7663	19.1657	7.28028	13.9589	15.1268	5.36035	13.6001	4.28708	12.6286	8.90331	10.9035	6.07628	4.22194	6.7492	4.87568	3.74572	3.91843	7.37514	4.19514	7.4708	3.55593	7.81085	6.20036	7.41508
DPYSL2	-0.532754	0.691234	2.74768e-06	3.03284e-05	4.30497	4.83772	23.4086	43.2646	27.3569	21.4432	39.3219	22.0497	36.7977	27.9154	20.3692	33.8201	29.4859	39.3601	27.0673	22.8571	27.3904	22.6981	31.7976	24.3365	26.8651	29.7485	22.4736	33.612	20.4351	31.959	19.1746	22.3912	17.18	19.3945	14.9357	19.3095	14.5293	16.5309	13.265	17.2326	19.4634	20.2161	24.653	13.5323	17.3212
DPYSL3	-0.63876	0.642265	0.000177568	0.00084109	2.80423	3.44299	10.8929	22.0521	8.9449	8.39538	15.4854	6.10726	7.91369	17.1977	6.71784	12.2137	16.1955	9.03972	7.54736	11.3169	9.1082	7.61328	9.55016	8.46057	15.1241	4.82673	13.4154	10.6659	5.1302	10.2177	9.16299	3.49951	4.48488	7.42357	8.49899	10.013	9.774	5.55578	8.18094	4.3398	5.64898	5.76851	8.38271	4.26585	4.19415
DRB4	1.65066	3.13977	2.73076e-05	0.00018542	4.77432	3.12366	2.91878	6.65365	5.61894	5.16527	2.60794	2.84179	26.7841	8.58935	8.69004	3.26354	6.05923	4.5293	1.62893	2.52662	12.0273	32.491	10.2907	8.05243	4.0377	17.0899	10.7931	51.2947	19.6491	16.5894	10.99	8.82667	119.717	4.22194	5.49935	19.0865	7.43292	43.8025	2.45838	11.5005	9.30574	20.0844	22.1772	76.5745	43.216
DUSP1	0.530306	1.44424	0.00230428	0.00699117	10.3396	9.80925	929.923	778.921	907.203	1367.41	628.108	1095.9	879.158	537.001	1030.6	446.256	588.262	604.472	761.143	1741.84	983.36	1048.36	595.333	1226.95	839.033	744.794	1106.84	733.44	1547.35	1610.38	575.84	1456.5	1863.1	685.83	1522.44	2120.09	818.792	1270.41	768.517	2272.18	864.909	2000.94	1105.23	719.738	1387.66
DVL1	0.767696	1.70255	3.29212e-16	4.52667e-13	6.68216	5.91446	61.6057	50.3988	56.1894	74.9813	49.6861	55.6302	61.1512	50.1125	65.6992	53.081	51.7931	64.165	62.044	61.8532	58.7586	76.9339	49.0757	60.3749	62.2574	61.4311	79.5843	53.7221	119.705	68.1945	87.6111	88.509	131.942	87.957	116.569	139.532	99.3007	95.1619	95.0118	139.886	112.412	107.117	85.6404	130.538	90.1395
EBI3	1.12249	2.17722	1.76548e-05	0.000131218	11.5291	10.4066	1299.97	251.635	1638.63	3923.42	651.521	1345.46	371.768	830.747	2061.82	612.831	850.641	308.181	1382.36	1672.62	2257.07	1919.47	1196.77	1343.38	1532.71	1250.5	1803.4	338.502	2373.54	1784.94	1541.66	4677.56	3518.67	1801.65	3039.01	5280.9	2332.18	3413.93	2497.78	4422.91	2621.6	4073.65	2049.16	3266.78	4160.79
ECEL1P2	0.922608	1.89554	6.46458e-08	1.78285e-06	4.19136	3.26876	8.63959	3.23177	8.22976	10.9125	3.30339	18.3425	4.76377	7.73516	12.6961	4.73884	11.0851	7.21857	10.5337	12.6331	11.2756	9.85305	10.1273	14.3399	13.8435	6.87058	11.8797	14.7245	20.7209	8.84003	20.6817	20.0936	24.0881	13.4867	24.3721	30.6216	23.5864	18.8924	12.7016	15.1893	11.4028	15.1456	15.4125	15.7489	22.8245
EDEM2	0.510089	1.42414	5.08533e-08	1.51108e-06	5.52055	5.01046	34.1847	32.3177	35.8704	36.899	31.3416	34.7008	31.1103	28.2262	34.0453	34.7813	31.0571	27.8174	29.7551	31.0715	28.164	32.4141	34.2804	31.6361	33.3629	31.7317	31.9882	26.0436	47.6151	40.2968	27.8599	52.7315	61.3705	33.3064	61.3677	50.279	37.0359	76.4374	38.378	55.2891	44.5365	42.3024	34.842	46.1307	51.0714
EFHD1	0.693669	1.61739	0.000182365	0.000858741	8.05359	7.35992	170.437	66.452	191.895	297.33	70.7814	168.682	80.2873	114.667	260.742	77.714	113.528	74.985	197.933	300.354	250.444	231.106	153.017	177.981	148.76	142.685	159.99	109.175	371.475	164.612	208.3	350.73	363.854	179.843	268.364	396.198	238.127	395.085	191.207	311.381	187.862	294.506	230.443	224.536	296.642
EFHD2	0.616136	1.53276	3.77711e-10	4.72139e-08	7.07264	6.4565	101.457	66.0296	91.0382	109.926	85.1927	62.3644	76.9981	80.8158	101.63	86.8639	83.1852	87.6136	85.1929	75.3872	83.1264	102.135	87.8789	76.1672	79.7733	109.41	112.205	83.7957	93.1725	101.546	115.511	145.9	197.841	109.653	139.421	144.427	119.161	175.77	137.055	142.129	142.994	146.057	83.06	176.028	169.562
EFNB1	0.656821	1.5766	2.31092e-07	4.56727e-06	8.4619	7.80507	188.436	239.531	261.65	273.105	212.228	234.473	245.577	164.099	204	200.73	184.031	307.52	218.493	221.99	211.481	253.776	194.161	180.021	213.882	231.521	255.703	499.347	318.101	365.426	177.232	309.141	780.224	239.126	341.459	509.806	220.061	323.411	227.537	386.532	366.725	384.831	210.893	360.365	326.727
EFS	0.783972	1.72187	1.23122e-06	1.62336e-05	7.25932	6.47535	100.912	27.7975	105.719	116.206	53.2792	91.4195	53.6653	70.0119	125.523	55.7037	64.256	53.8797	103.238	108.586	136.936	112.565	93.0696	101.63	94.0206	99.5753	100.543	39.2653	182.01	83.3488	158.034	162.411	189.04	108.989	186.353	134.696	160.598	221.345	127.836	184.056	162.348	177.094	133.993	189.028	157.261
EGFL6	-0.573565	0.671954	4.20735e-05	0.000260255	8.31511	8.88868	425.441	514.042	567.115	406.48	757.037	460.473	517.306	514.57	227.79	691.722	616.601	699.021	374.545	350.358	346.496	331.479	362.478	449.796	448.646	411.273	480.21	434.345	249.508	436.644	293.469	198.41	122.249	514.959	321.17	298.923	367.432	233.24	270.649	318.59	367.555	336.628	422.344	287.779	258.485
EGFLAM	-0.511276	0.701602	0.00211934	0.00650674	3.7581	4.26937	15.6234	29.3682	17.7082	11.3623	31.6009	20.9682	17.5879	19.051	14.4442	27.3195	25.7571	22.3291	15.9734	14.0379	9.12301	16.7174	7.8603	26.7044	22.1077	18.3705	20.4404	21.0962	8.24937	20.9572	11.2556	12.9237	4.15607	20.8218	13.2371	10.0649	18.2817	11.6917	12.5526	8.74536	16.5025	12.799	18.8678	8.66923	12.1232
EGFR-AS1	0.962812	1.94911	2.84699e-07	5.26953e-06	5.62461	4.6618	18.4467	23.5729	19.6379	28.5181	23.2976	20.0475	32.8603	25.7206	43.0188	12.8753	14.0912	21.3254	18.4612	26.6764	29.4419	46.4295	27.8773	26.2531	33.3398	17.4363	22.0209	20.882	31.1528	60.2729	38.8592	42.9911	141.635	27.4426	36.3707	56.4865	35.3503	37.9248	52.3088	24.7369	92.5331	41.7493	31.8013	73.0403	42.5208
EIF3E	-0.539235	0.688136	4.03567e-07	6.86278e-06	4.46963	5.00887	27.7349	35.8804	31.1533	31.1129	33.7229	31.719	32.9791	32.0321	27.8643	37.7269	38.2029	33.9697	33.749	29.9016	31.182	31.1666	32.7655	29.5562	37.9031	32.7299	22.4072	45.3276	26.5243	32.4326	29.1264	29.278	15.689	17.9432	15.887	15.8823	16.8428	19.6621	17.8005	17.4074	19.194	19.7259	21.3868	20.2407	17.334
EIF4HP1	0.646711	1.56559	1.82857e-10	2.58823e-08	7.44689	6.80017	103.792	69.8316	119.757	134.588	75.92	105.611	87.8867	102.693	149.641	105.238	94.2234	80.1119	110.876	139.61	120.399	132.367	117.172	139.097	119.977	102.886	128.793	108.051	140.616	107.343	129.84	165.941	215.419	153.28	221.474	201.449	177.337	216.213	167.853	223.644	196.731	168.314	151.754	202.132	193.487
ELOVL2	-0.608521	0.655869	1.86586e-05	0.000137406	6.38918	6.9977	150.959	106.458	107.725	145.064	206.549	128.242	148.746	168.56	68.6575	184.457	157.728	147.391	114.025	100.712	66.7768	154.092	83.7409	130.273	133.129	84.7564	94.8927	141.783	80.0254	111.821	118.989	68.9518	34.4323	114.579	79.2406	66.2379	57.9417	67.7329	94.7842	72.33	74.3148	79.9426	93.1722	84.3249	67.4309
ELTD1	-0.700132	0.615516	5.58249e-05	0.000327413	3.82651	4.52664	27.67	33.0781	18.446	22.2616	29.3248	18.4458	23.2355	26.5273	14.2985	35.2731	34.4765	28.3081	16.9951	19.214	19.3565	18.7929	16.8789	15.0018	18.4004	26.5586	21.0068	34.6427	11.7895	24.511	9.22791	24.7147	6.79965	13.2522	12.686	17.0649	11.5298	11.7553	5.59964	9.18591	16.3833	12.1165	15.7612	6.63439	11.0068
EMB	-0.924197	0.526974	5.2654e-10	6.18042e-08	3.12748	4.05168	11.5117	22.0268	14.9384	12.5422	16.1808	14.55	17.5968	23.2909	10.8471	20.9761	12.607	18.0794	22.0665	18.9673	19.795	16.3224	15.2672	14.5826	15.7585	21.039	8.69246	14.5639	12.0038	13.5241	17.5098	10.8828	6.48137	8.81916	6.02428	6.44541	8.66199	6.32547	7.64829	5.49708	4.63976	4.63588	8.92668	5.95235	7.83218
EMP1	-0.649758	0.637387	9.01584e-07	1.28179e-05	3.80361	4.45337	30.4429	36.3205	17.2352	16.7447	35.9896	22.6999	28.5502	24.3444	12.429	23.9624	24.7771	25.9019	23.8638	14.9051	18.3438	14.0106	21.0895	15.3787	18.6022	17.1765	16.733	16.0898	11.7418	26.6062	9.20473	13.69	11.6583	15.2557	13.7588	16.0442	12.5053	9.63281	12.7927	14.8156	14.8433	15.6724	16.0053	9.31088	11.3833
ENG	1.16757	2.24633	2.99446e-09	1.88329e-07	9.18006	8.01249	247.396	144.2	301.062	493.713	231.237	259.13	183.979	171.559	282.42	210.87	209.677	135.577	246.837	303.312	230.223	243.106	245.168	379.148	382.174	249.674	272.277	217.13	560.892	411.348	217.76	951.951	576.234	265.419	385.679	1014.33	344.817	1313.26	282.167	904.617	559.576	917.746	325.545	638.364	554.254
ENPP1	-0.7772	0.583498	0.000185088	0.000868585	5.59091	6.36811	60.8566	74.2357	51.7623	87.6641	190.524	97.6542	60.6165	101.933	33.5584	135.348	117.591	87.6607	69.7724	59.5812	48.7045	45.7806	71.5446	68.3078	151.817	47.026	72.2561	102.215	53.2312	79.4167	79.9443	26.1944	14.8652	63.3877	41.4638	41.8	49.3967	24.945	42.8168	53.8497	28.0483	53.8658	50.3172	39.4653	21.8108
ENPP4	-0.59525	0.66193	3.64131e-05	0.00023191	3.31418	3.90943	10.5076	12.1667	18.7298	11.64	18.1976	19.9442	14.7774	13.3823	13.0659	14.9318	9.58204	8.77551	13.5744	18.8027	25.9339	16.8223	19.6012	8.82458	22.265	15.5887	8.11296	13.3859	10.0032	12.399	10.8509	15.5765	6.65498	6.68473	9.87383	7.01622	5.50153	7.83686	6.82883	11.1388	10.2232	10.7995	11.5768	7.19242	14.946
ENSAP2	0.52201	1.43595	2.61208e-08	9.2471e-07	3.96919	3.44718	10.5076	9.12501	12.7136	10.767	10.4318	10.5405	12.0553	10.0605	17.9964	9.29886	9.39415	7.07702	12.0541	12.1043	9.0205	12.2082	13.2853	11.0307	7.7293	10.7389	10.8656	9.63784	14.1474	12.6286	13.4477	11.8381	13.5993	17.9432	16.498	17.4811	18.2604	20.1519	16.7989	22.133	16.2523	17.2528	13.8085	16.493	13.9033
EPHA3	-0.53635	0.689513	0.00155864	0.00501234	4.42303	4.95938	25.0626	19.0949	42.0001	30.5551	25.5385	48.7065	31.2076	38.5651	22.968	27.7476	40.3949	28.5283	43.8	31.7688	22.7601	30.4083	22.9407	35.9969	36.57	16.7434	31.486	46.226	25.389	28.2422	20.7126	13.015	3.56861	33.58	21.8724	19.9784	20.6795	12.3617	19.2118	16.5877	18.6552	28.0962	24.5019	16.5756	16.3363
EPS8	-0.568479	0.674328	2.44106e-05	0.000169518	3.23132	3.7998	12.6503	21.5153	16.5864	10.399	16.759	12.0844	21.6057	13.5051	8.94745	11.9917	13.9254	20.7926	14.3793	9.05573	14.6583	9.88415	17.6347	9.28528	13.3481	14.0944	8.75211	17.7198	9.12054	16.0998	8.91968	9.2115	8.78253	8.90608	7.32266	7.35199	8.19377	5.9435	10.5164	7.92227	7.39371	10.5361	10.6825	7.05382	6.83578
EPS8L1	0.864737	1.82101	2.61225e-06	2.93173e-05	7.02507	6.16033	61.8044	30.1832	126.192	124.372	40.3483	96.2075	43.5084	35.6112	91.0719	37.8401	54.5998	51.5108	65.8144	97.8732	52.7515	74.2963	66.3176	97.8948	107.846	61.7775	84.1948	40.7664	129.237	59.7774	64.3977	153.89	170.136	98.3205	142.99	189.025	113	210.27	93.3681	140.64	131.888	170.47	127.778	132.44	175.998
EPS8L2	0.69575	1.61973	2.41983e-07	4.71475e-06	5.43568	4.73993	27.8592	12.4289	26.4018	35.2864	16.2671	26.5721	17.0101	23.3609	37.2807	16.4487	23.8093	23.8667	30.4553	34.3677	33.0017	29.1763	28.1665	32.0272	23.6414	29.3339	34.53	16.5727	35.3068	20.669	36.8829	45.9345	66.6196	49.535	57.825	49.3678	49.7277	52.7058	39.8239	51.7085	36.6851	44.7466	37.6258	44.1893	43.212
ERRFI1	0.650689	1.56992	0.00220261	0.00673019	7.83476	7.18408	197.963	106.509	136.966	338.376	82.3877	306.831	74.762	120.896	161.376	87.2841	97.0792	58.1637	99.2125	209.509	142.825	195.619	82.9133	159.306	204.723	94.0866	96.9789	189.48	533.684	231.081	105.671	290.553	180.871	146.736	152.057	359.564	100.034	224.722	122.837	453.567	185.59	242.251	185.926	167.931	236.75
ERVH48-1	0.515681	1.42967	0.0001683	0.000803518	11.2746	10.7589	2266.96	1181.69	1678.19	3226.04	871.631	2069.96	1214.08	1408.18	2223.3	1994.61	1741.96	970.779	1173.91	2434.48	1953.94	1823.25	1575.83	1642.25	1560.51	1526.42	1850.62	1710.93	3883.81	1616.12	1923.12	1896.28	1932.98	1662.62	3262.24	2593.39	2083.44	3506.02	2401.7	2951.07	2344.52	2888.73	2138.22	2591.75	3204.7
ESRG	0.855061	1.80884	2.65467e-08	9.32527e-07	6.14197	5.28691	40.1624	25.0938	38.9353	55.7267	23.993	33.9981	40.5406	48.4041	45.1143	11.5342	43.1192	20.5706	41.1576	46.7718	47.9841	49.8901	45.4096	41.9168	40.4923	32.1012	46.9393	31.5907	47.5865	50.2848	45.5367	63.0328	70.7453	69.662	106.737	54.1081	84.5129	106.777	50.3968	113.269	63.5674	100.62	60.5341	88.4172	63.8392
EXOC6	-0.827286	0.563589	1.68044e-14	1.79714e-11	3.2437	4.07099	19.9353	20.1669	13.4656	14.2045	19.4002	21.1455	20.246	18.2702	11.4635	18.3183	20.7376	19.6387	14.4024	15.0569	12.7947	13.7943	15.4768	16.2703	15.6749	17.6672	13.9985	14.8717	9.52088	15.8432	10.0394	11.3189	4.88273	9.77789	8.53024	8.44325	9.30579	6.69982	8.86041	7.233	10.043	10.0916	9.8856	5.45632	8.74748
EXPH5	0.560702	1.47499	0.00664197	0.0170659	6.56847	6.00777	58.3318	17.553	42.142	77.6246	36.5836	69.0942	35.8619	60.078	130.027	19.4248	59.6059	23.885	79.1251	121.013	111.582	73.3211	76.9213	75.6294	53.0524	67.6521	62.6944	21.3907	133.81	57.6611	132.147	126.312	66.4413	63.3291	140.296	98.6136	95.238	98.6955	88.6212	122.292	65.1402	104.34	92.2308	90.0758	111.487
EXTL2	-0.561357	0.677664	2.7613e-06	3.04091e-05	3.26475	3.82611	12.5424	15.3713	9.81084	10.2266	16.1444	14.0539	15.7357	16.5686	14.5979	16.8606	16.1714	15.1651	16.2582	16.4188	11.7768	15.504	11.9163	14.9703	15.3762	12.9824	8.52689	17.7765	12.6163	12.4318	12.984	12.9804	5.37358	9.09727	7.05273	6.84634	8.42788	7.39704	6.34106	5.43509	10.036	7.92088	9.46467	8.11362	11.6357
EZR	0.599005	1.51467	4.37575e-07	7.32462e-06	10.0674	9.46838	687.635	515.69	799.933	954.338	495.682	804.691	530.091	543.549	855.815	550.354	560.361	502.233	746.754	954.591	827.882	800.092	770.193	808.58	689.696	761.018	716.947	466.445	1029.04	742.562	826.2	1194.9	1498.64	811.023	1240.85	1605.02	1123.63	1325.37	764.829	1202.99	935.554	1174.41	893.366	1294.17	1184.38
F13A1	-0.942945	0.52017	3.41607e-13	1.73051e-10	8.19824	9.14119	429.878	589.281	666.724	525.136	701.343	583.376	836.625	603.343	299.036	465.092	685.272	805.507	554.559	420.3	557.58	339.554	776.627	486.235	502.482	627.109	401.712	443.216	298.762	373.75	351.634	229.632	195.912	385.428	221.599	229.058	407.777	219.106	220.526	271.093	250.556	280.04	436.524	262.854	208.723
F3	-0.768197	0.587151	5.12206e-06	4.90893e-05	5.93687	6.70507	79.8286	171.918	119.615	104.724	193.799	74.9199	144.274	88.0527	55.6841	66.165	92.9317	133.567	126.948	61.6965	96.6259	63.8285	168.734	83.4199	115.19	83.1976	65.5918	65.0822	54.6245	86.2764	86.4595	48.1053	67.0561	75.1446	40.7452	64.9298	71.198	29.0734	98.6083	82.5647	30.3419	70.8552	55.6523	43.0925	32.5279
FABP4	0.564958	1.47934	0.118245	0.185389	5.61846	5.0535	28.1078	13.5291	134.032	43.7593	2.4051	21.3909	57.5298	18.7684	26.0085	45.4661	9.60552	21.3018	21.2846	32.7873	6.17027	60.8245	1.79678	7.88697	17.016	13.6546	113.871	86.9548	33.7607	93.7674	21.8178	87.6436	15.7694	16.1841	77.4283	52.919	25.7811	39.7441	21.8523	69.5815	75.4617	70.7235	24.653	40.4574	29.4865
FAM101B	-0.958454	0.514608	9.8838e-12	2.79799e-09	6.4864	7.44485	180.264	278.946	141.098	101.996	251.174	147.876	208.148	188.301	122.77	249.907	196.244	235.429	121.735	141.256	102.107	141.403	219.316	158.07	142.704	135.333	194.132	121.223	69.3077	107.114	109.993	73.1056	38.1938	140.145	92.864	90.1406	121.151	64.0943	103.115	74.9339	90.305	75.2013	105.586	53.1991	83.5355
FAM107A	-0.695489	0.6175	0.0238462	0.0495188	3.02618	3.72167	11.1914	31.9375	7.55678	4.65602	6.92139	9.38898	11.5692	6.9691	5.54684	3.79363	8.66946	16.6209	36.7362	8.72984	35.1155	5.86377	21.048	6.42934	6.42735	22.6655	8.98221	0.871995	9.14576	15.6956	2.99427	10.3398	15.9554	8.46063	5.94572	14.4572	11.7054	6.13754	6.69225	8.0803	3.25794	3.57474	10.6004	1.78925	10.7254
FAM107B	0.910631	1.87987	6.72172e-06	6.09154e-05	3.83209	2.92146	10.2908	3.04167	7.97841	15.1996	4.27205	7.06388	5.62486	6.89792	9.92708	4.13212	4.479	2.27139	8.34631	14.0895	9.28002	11.5593	6.69709	7.59544	10.0324	5.06015	5.231	4.46706	21.956	10.2259	16.2797	16.066	9.72929	8.45644	16.7659	25.007	8.09762	22.0262	6.45812	16.5946	18.6583	14.2049	10.5257	16.0944	14.5695
FAM115A	-0.536589	0.689399	4.56419e-08	1.41255e-06	7.20556	7.74215	229.383	253.364	211.233	157.286	221.236	253.399	280.604	229.167	163.077	204.741	247.965	267.377	210.302	207.166	161.098	171.093	184.205	230.18	225.122	219.644	167.516	191.839	183.569	205.814	192.031	125.546	86.68	166.364	119.7	107.961	125.097	120.432	149.981	112.236	164.807	126.113	178.075	144.84	154.955
FAM120AOS	0.536214	1.45016	1.15863e-05	9.36344e-05	5.0431	4.50688	24.8892	14.4825	22.2487	37.5656	16.4379	27.7321	17.4465	18.4729	29.5047	14.9399	17.2938	16.2814	20.6923	26.9114	28.2346	26.6797	25.145	25.9423	21.0694	21.7822	24.0096	18.8571	36.4142	22.0531	23.9445	42.1037	33.4327	19.3292	33.1324	45.6865	29.2316	50.6343	25.068	37.0987	29.5019	42.8986	32.8791	35.7817	35.5376
FAM129B	0.578386	1.49318	2.78814e-07	5.19069e-06	9.02717	8.44879	406.311	256.025	303.52	323.385	267.335	384.919	284.673	301.881	464.314	261.543	296.734	277.945	360.195	403.47	428.17	381.419	389.894	448.856	325.158	394.502	377.398	181.987	632.977	330.804	530.701	451.184	581.649	472.086	675.259	630.033	656.004	606.617	615.961	576.408	516.309	392.375	453.308	568.059	519.651
FAM160B2	0.504388	1.41852	4.22262e-06	4.20297e-05	5.54721	5.04282	33.8968	21.524	27.4798	31.416	26.3595	28.194	31.7342	31.5892	41.5088	21.1087	29.7873	31.6815	34.9767	35.1768	39.8197	36.1839	31.8793	39.4532	37.2045	32.871	48.545	16.1969	55.863	29.8303	44.8953	40.7498	59.6657	45.2881	44.5885	62.0163	49.6699	43.2077	58.5914	47.4485	44.8794	51.1769	43.0526	53.4885	51.2876
FAM167A	1.01591	2.02217	3.71508e-05	0.000235713	3.98971	2.9738	6.23785	1.64757	10.346	6.33967	10.2662	4.93069	5.26376	3.89131	8.04732	5.81179	8.61578	5.72902	12.7367	8.72984	18.0589	7.18208	11.4652	9.65977	7.43266	6.68088	5.6501	1.26975	12.1875	6.1995	15.7398	16.5259	15.4181	4.80832	37.7991	11.9089	23.3941	16.7133	15.4332	20.2524	9.96107	18.2312	8.30899	19.8943	31.6796
FAM198A	0.708603	1.63422	3.56047e-06	3.70081e-05	3.49389	2.78528	4.5066	3.24445	5.35786	13.4443	4.91452	5.02222	5.58042	6.07424	8.50515	4.1666	6.12499	4.41606	8.4487	11.1171	9.67198	7.4787	8.79878	6.3537	7.24478	6.21239	8.31579	4.28349	12.2039	7.25571	9.10735	14.3096	9.95353	12.1498	12.8735	18.1233	13.4612	13.6585	6.63762	13.2509	8.20478	11.6687	10.712	11.4583	13.2776
FAM198B	-1.04771	0.483736	3.63036e-09	2.13062e-07	2.47363	3.52134	9.96277	15.6449	14.2145	8.0672	17.412	9.82857	13.6	13.783	4.3416	8.74252	13.2144	16.5655	14.1053	7.96505	14.2964	7.66882	17.3991	7.25577	9.72892	11.714	5.0706	14.0879	4.87456	10.9958	5.00811	4.51141	4.5331	5.3947	4.95774	4.08289	4.83823	3.07877	3.71792	4.38802	4.16501	4.79977	6.49354	5.00163	4.47994
FAM20A	-0.662981	0.631572	3.64782e-06	3.75363e-05	3.13223	3.79521	14.5939	14.1311	12.5811	12.8283	26.0408	18.5319	18.8282	11.6265	6.30696	11.8471	18.4752	19.7528	13.4296	9.44054	10.5239	6.44053	16.0984	13.623	11.4594	11.3163	13.1353	14.7602	6.71642	9.79674	10.1244	7.59786	10.8023	9.12799	4.74944	6.20361	12.1151	6.9972	7.44343	7.4741	6.96838	9.68003	10.7632	9.56923	6.46888
FAM212B	-0.503789	0.705252	0.00261891	0.00777036	2.92571	3.4295	12.2255	16.0412	9.37301	7.06717	20.6814	6.93839	18.7634	10.3723	5.24748	12.556	10.6825	21.1367	5.08846	7.05102	6.30003	7.38807	10.9051	11.8029	11.0254	8.36347	6.56074	8.94943	5.55278	13.4815	6.75698	9.00468	9.11443	6.48369	6.55279	7.13514	9.5817	5.29788	8.46775	7.21234	9.08105	6.69794	5.12089	6.48381	5.39579
FAM26E	-0.832906	0.561397	2.5673e-08	9.18597e-07	5.1659	5.9988	50.7868	98.7275	56.5299	43.7957	70.3564	48.5688	71.2621	68.4301	39.814	91.0215	86.5201	93.9829	54.5148	48.6521	43.2232	80.074	44.2117	54.8227	43.9532	71.5926	81.4194	41.4427	32.7247	38.3451	29.3067	39.5642	11.8632	63.6809	48.1193	31.2757	54.313	29.5282	43.8411	29.2213	35.2569	30.9498	34.1725	18.1051	33.9472
FAM43A	0.698883	1.62325	1.69985e-05	0.000127224	8.36993	7.67105	255.218	180.472	191.498	395.616	154.622	246.254	125.025	176.722	254.045	168.184	148.615	117.384	209.48	209.533	227.016	186.102	187.954	231.094	246.415	193.647	175.153	179.264	299.952	228.578	106.562	294.084	534.134	229.509	337.835	687.471	218.54	426.689	275.885	465.516	332.254	328.726	185.508	420.137	404.353
FAM46B	-0.849336	0.55504	0.00117616	0.00397491	4.32948	5.17882	24.1675	90.2362	34.9623	15.2776	49.377	21.4943	54.5403	13.3823	30.5692	21.6377	17.1913	71.9026	42.0263	12.4568	30.5695	22.1093	66.0998	35.0777	21.1114	65.5881	20.5722	15.6347	9.57447	24.5684	8.71783	42.368	57.146	17.5914	7.62409	19.8595	19.8992	8.95641	23.7643	32.5485	11.0096	20.9405	15.7612	9.30054	16.4522
FAM84A	-0.513767	0.700391	1.49505e-05	0.00011466	3.86286	4.37663	20.5482	26.8998	18.5311	14.9138	13.7641	22.166	22.3362	21.592	12.7885	19.3577	26.7968	25.9963	29.4564	20.8593	16.8508	20.0666	18.2401	22.8612	18.3427	25.144	17.9644	24.8174	13.4686	18.742	15.5808	10.0728	8.28255	21.1976	11.0612	10.346	16.4753	10.041	16.3209	10.5602	17.8906	13.8945	16.877	11.7807	13.7874
FARSB	-0.512625	0.700946	1.14063e-06	1.53978e-05	4.42414	4.93676	42.0304	43.7874	22.9298	32.5921	34.2509	33.1198	32.6172	33.5032	25.6387	46.2261	33.6311	34.8661	22.262	28.7917	20.6093	28.5498	23.4126	23.8264	27.4563	31.8125	20.4997	25.2726	21.3639	30.9401	28.3793	25.3896	15.4801	20.0542	20.685	19.5027	16.7972	18.3327	25.8813	18.0102	21.2983	22.1258	13.9479	22.6313	19.4646
FAT2	1.77595	3.42463	4.16557e-05	0.000258168	4.40138	2.62543	1.40101	3.35851	1.13514	5.45627	16.1113	3.61682	14.4857	3.84385	16.9487	2.50354	1.83186	5.42572	2.76918	1.4102	3.19476	23.3109	5.39034	1.37884	12.2861	1.27019	2.10068	4.92601	5.00159	58.5508	8.90331	22.8974	75.5195	4.57377	3.81205	9.27568	3.92131	8.04678	18.233	6.14805	56.7519	16.3968	5.23048	55.1212	16.8577
FBLN5	-0.676662	0.625611	1.06739e-05	8.74614e-05	4.02539	4.70206	16.0338	48.033	29.4127	23.6358	39.7823	24.9733	45.4665	26.0897	13.0933	16.5412	30.7606	34.3157	27.7159	14.781	23.2194	13.0413	34.6773	16.448	25.4823	21.5548	21.1516	21.941	15.624	21.4176	17.4872	13.7304	19.9649	19.546	12.5124	20.7448	19.2619	11.3977	15.2662	16.5395	10.4853	18.0138	18.3803	11.5189	8.93414
FBLN7	0.520183	1.43414	0.00119953	0.00403548	3.55656	3.03637	8.27265	3.67535	7.52435	11.4738	4.7688	10.8209	3.83324	7.29451	11.7276	6.64204	5.44861	3.72049	9.9287	10.2911	12.8506	8.65146	11.6052	7.35907	6.6416	8.51193	11.383	4.29878	17.4341	7.82318	15.1833	9.87993	16.8855	8.27634	10.4095	10.9236	14.3809	13.5746	12.409	17.7725	9.39936	10.8183	8.6278	12.0996	11.6192
FBRS	0.543785	1.45779	1.00926e-05	8.41049e-05	6.37124	5.82746	53.5994	30.9352	60.3378	62.7637	41.4531	51.4059	44.182	45.5913	82.1828	34.0091	49.6694	44.5209	63.1036	64.3032	73.1663	63.6013	61.7637	69.7844	54.3254	68.3174	73.6752	30.6367	87.1446	45.4421	76.9765	83.471	113.437	72.1461	101.306	96.5406	101.358	96.0143	94.6724	95.5677	72.4442	89.6885	75.0146	77.4031	80.976
FBXL7	-0.551867	0.682137	9.47062e-06	8.02418e-05	3.17948	3.73135	10.8189	18.588	18.5784	9.16654	19.7044	10.816	15.6848	12.3699	8.91603	14.455	16.5024	16.1042	12.959	9.55806	10.0645	9.03597	15.3543	11.7293	11.9593	13.7027	12.266	17.8836	7.09749	13.4705	7.85223	8.34207	6.22096	8.48297	7.70742	8.68109	8.93511	8.48993	7.78487	8.53494	9.87369	11.9848	8.64772	5.62166	6.8744
FCER1G	-0.615474	0.652715	7.9997e-06	7.02528e-05	4.91634	5.53182	40.9407	50.4833	50.0975	36.7632	57.7224	55.2168	52.92	65.6461	23.42	48.0143	56.177	59.6357	36.1622	26.9506	34.9544	41.3988	66.1361	40.4092	33.8782	59.2756	34.5284	69.678	23.3407	34.5947	26.0607	21.7378	40.8944	33.2673	24.1221	21.6829	29.2245	32.2338	21.1239	26.7621	23.6794	23.794	31.0574	35.7554	24.099
FCGR1B	-0.506086	0.70413	0.000902624	0.00318466	3.47273	3.97882	7.68612	11.6809	16.1379	11.8825	21.0181	15.4834	18.6014	19.7096	13.3535	19.0597	20.1818	21.7501	11.493	9.93019	8.83258	16.7742	25.7176	18.0352	15.7662	18.0136	9.10294	18.9009	8.57415	14.2359	14.3906	4.63833	11.6221	12.5681	10.957	9.8901	11.4323	15.9536	6.30529	9.35468	9.37127	6.05825	14.8081	11.078	9.28816
FEM1AP1	0.523938	1.43787	0.000422697	0.00171159	3.66366	3.13973	9.34009	5.32292	7.94597	6.11103	6.72269	9.92043	6.31929	9.491	14.2985	5.45414	6.20014	5.75598	10.0993	11.2816	17.7904	13.6501	7.40492	7.05967	7.7293	8.08304	8.98221	7.4961	15.1477	7.69197	9.36703	11.5266	12.0079	11.2585	16.998	17.2433	12.1736	17.0732	16.3892	18.3718	6.42227	9.61418	14.5059	14.7569	10.1957
FEM1AP2	0.708842	1.63449	6.46793e-07	9.89727e-06	3.76573	3.05689	8.63959	8.11112	9.64868	8.29353	6.14315	8.68037	3.88879	5.31496	10.9704	5.00708	7.70321	5.0011	6.95009	7.99116	6.89066	11.6314	10.2362	11.8029	11.0748	9.69965	11.1553	6.10397	17.2912	9.18445	13.6332	9.96894	21.1223	9.14753	17.123	14.9838	18.2604	14.5542	16.6623	18.5165	11.2717	13.5652	9.34512	15.2529	9.03713
FEM1AP4	0.622343	1.53937	1.17811e-05	9.48896e-05	4.00779	3.38545	10.2741	7.09723	10.3298	12.3676	7.18632	11.7805	8.3609	8.5419	9.86104	5.45414	8.8305	10.1909	9.99075	12.4568	15.6606	15.5726	14.8098	12.906	7.61394	8.89134	11.1553	4.92601	14.4332	7.92158	17.3429	12.3573	25.1732	12.4313	19.3727	19.3838	19.548	18.8924	18.9842	24.7369	14.9416	15.9358	15.0638	14.8809	13.4398
FER1L4	0.563148	1.47749	0.00266194	0.0078689	6.36797	5.80483	58.3217	13.785	75.7924	92.1243	31.8392	49.8009	42.4626	32.7366	85.7626	21.9816	42.9385	34.398	61.0138	83.871	64.3771	52.1749	61.7858	67.4826	62.8461	65.3927	73.1615	18.1719	59.8212	39.8817	57.9785	92.2686	115.371	86.4324	99.9785	73.1626	99.0816	134.013	75.8526	95.8985	84.78	103.396	75.6837	86.3472	88.5621
FERMT1	-0.585917	0.666226	9.48222e-05	0.000498884	3.20893	3.79485	13.1053	21.7986	8.76895	9.27566	9.27267	12.7105	17.2808	20.548	8.87494	20.386	12.3063	21.3962	16.0178	11.0172	14.7523	14.3951	10.4268	10.4516	9.77699	19.0529	9.05464	19.1686	7.71674	10.763	11.2219	9.47569	5.89544	11.2585	6.37424	5.47027	6.84765	6.61235	8.70676	7.30533	13.6309	7.27649	9.86817	8.77351	9.41367
FGF10	-1.4349	0.369873	8.74674e-09	4.18842e-07	1.92234	3.35724	5.48731	10.4557	10.5568	6.25653	23.4135	9.81709	17.9857	13.2399	4.80726	7.51062	16.6277	19.0136	10.1536	5.75834	8.33144	7.11342	9.74618	5.07414	9.2867	4.84982	9.19952	3.48033	4.07272	6.83093	5.65731	1.66149	2.45945	5.8638	3.68706	3.68649	5.26743	0.629748	5.80451	5.0631	0.983	1.44871	7.18319	1.11607	3.01238
FGF7	-0.76729	0.58752	0.000119094	0.000603941	3.10656	3.87385	22.7665	7.27466	24.1558	17.8093	17.224	11.2018	7.46648	26.8595	5.54684	7.72521	19.8217	15.9658	12.2061	16.8284	15.3599	14.669	18.8608	11.8029	13.2206	7.0207	13.7341	12.9575	10.2604	7.99047	22.6849	6.45904	4.48488	5.88726	6.29925	8.15784	7.09347	6.40943	10.3798	8.27456	3.98443	8.48155	13.8364	6.64679	4.21733
FGL2	-0.635403	0.643761	0.000858278	0.00305169	5.4205	6.0559	32.2233	185.162	54.1461	99.6679	61.5474	41.3351	84.7757	49.9226	32.4182	47.4778	46.7829	91.4352	83.1839	48.7696	82.9385	41.2386	83.0875	41.3652	56.5277	76.5579	56.501	57.8271	31.7244	81.7416	26.2462	28.6607	72.7707	46.4413	28.8716	37.5784	32.4239	72.9108	45.2069	28.932	22.1503	46.3588	33.0566	43.8986	33.9472
FILIP1L	-0.721067	0.606648	0.00030894	0.00132216	3.53931	4.26037	38.3644	19.9736	16.7547	27.8925	18.1397	27.2812	11.7928	21.6679	14.4711	19.009	18.0743	12.3989	32.7414	13.1854	11.3633	31.8277	11.2163	10.5343	17.1083	13.8104	14.5309	32.6937	10.4462	15.648	11.3981	7.09249	4.02192	10.3437	14.0483	11.4876	7.36269	7.61295	21.1557	6.58203	8.68972	13.3018	11.1584	7.83726	7.91328
FKBP2	0.847393	1.79925	3.24534e-09	1.98958e-07	6.20439	5.357	46.5059	22.7069	45.9353	60.213	28.6294	39.3545	28.2099	29.9915	50.1681	38.9688	29.4976	37.7127	43.7276	41.0135	47.0027	38.8034	41.5256	40.1702	45.1453	41.6854	63.9137	22.3455	61.1861	36.3551	41.6879	67.6884	80.0285	64.6582	93.843	107.146	73.4318	111.535	71.0881	108.857	63.0649	82.0278	73.0872	78.8686	90.6416
FKBP5	-0.919095	0.528841	0.0131216	0.0302645	4.40008	5.31918	14.2203	167.799	30.5352	8.84644	36.3257	19.7995	28.4271	22.4747	13.9041	18.0612	19.6901	65.0709	98.2352	10.506	76.4488	12.1505	87.4434	18.7302	16.0816	56.7891	16.6026	16.3415	9.66021	114.76	8.4025	23.7385	55.8729	15.3163	9.09892	9.20433	20.6483	8.59256	11.4451	13.3955	11.2455	11.379	13.7806	12.3511	14.5057
FKBP8	0.533174	1.44711	1.20711e-10	1.93641e-08	5.51365	4.98048	31.5374	28.4681	40.5387	36.4934	32.8311	30.4524	31.9124	28.5679	33.1269	33.8425	26.3976	30.443	27.7461	28.3363	27.4139	32.1185	27.3601	31.0722	28.7037	32.6425	43.2269	34.6092	39.8073	37.5701	29.1734	39.6746	53.0771	39.6906	48.6505	63.4507	40.1934	53.4586	41.6217	58.524	45.988	59.2655	37.1887	54.1912	46.8004
FKSG62	0.524987	1.43892	1.68247e-08	6.71943e-07	4.83257	4.30758	17.3959	21.9254	18.1622	15.5686	14.7204	19.4275	19.5412	22.3987	23.5432	13.6801	18.5065	24.5337	15.8549	19.1553	23.9294	24.2241	14.4831	22.9439	23.1879	22.0551	20.2824	19.3828	27.1515	18.2541	30.0487	21.184	28.2113	34.831	26.6218	36.2703	30.317	27.8489	22.262	28.0641	25.9512	27.1304	33.6145	39.4343	36.1485
FLJ00418	1.03317	2.04652	8.63055e-10	8.14403e-08	7.31696	6.28379	86.6294	58.9323	65.2705	164.27	60.9678	105.508	76.1231	67.1962	88.2563	54.5414	73.838	67.4676	55.9265	88.1378	62.6424	77.1902	47.4786	76.112	78.4467	50.4613	130.966	145.21	184.916	79.101	98.5856	131.673	214.985	102.382	123.735	424.303	142.806	150.44	77.0292	126.433	150.727	238.511	148.964	149.305	180.858
FLNB	0.608584	1.52476	0.000796707	0.00287526	6.04324	5.43466	79.5586	50.1717	32.3018	88.1461	53.7308	41.277	39.7143	38.4445	43.7276	44.0131	35.7565	32.1297	31.6555	38.2885	27.1868	60.5362	30.1369	31.6237	45.4601	21.3695	43.0005	72.257	29.7416	84.4036	32.3035	82.6202	121.254	38.5618	46.7835	84.9305	29.9804	94.6983	43.5509	54.9347	98.9308	98.0021	31.1039	85.1852	57.6624
FLT1	2.02255	4.06302	9.63264e-10	8.74662e-08	10.9239	8.90131	340.096	400.715	356.093	2335.84	308.131	343.453	329.808	332.678	608.451	294.416	288.776	311.257	353.694	526.429	311.057	837.019	264.356	373.28	553.88	260.228	311.422	973.422	1690.25	1546.64	413.577	5844.62	2451.87	313.455	1415.63	2854.82	355.516	4506.7	396.209	3620.78	1719.02	3757.49	511.889	1643.22	953.695
FLT4	0.726376	1.65448	0.00111889	0.00380944	7.16662	6.44025	68.2145	18.6994	98.2927	149.019	52.2958	69.4712	38.3223	85.2723	145.932	46.1773	66.3483	50.2683	82.9766	130.54	142.813	40.6968	96.6203	107.881	92.1224	102.602	139.106	18.8668	81.0387	67.5683	145.176	147.948	208.619	152.31	227.689	146.206	196.395	205.043	177.897	125.486	90.9961	199.276	88.5948	128.381	178.394
FMNL1	0.662707	1.58305	8.43858e-07	1.21407e-05	4.58261	3.9199	15.4306	7.66754	15.9865	18.6605	13.9187	13.1239	10.9777	13.2716	19.8659	9.2169	14.9524	8.05208	14.6875	20.8985	14.4495	17.9678	15.2363	21.896	17.3236	15.1749	19.2079	10.557	18.3749	12.2651	18.8577	25.2339	31.2856	18.1289	26.7885	34.982	26.1323	36.4088	21.7498	28.8115	20.1187	29.5559	20.9219	25.7212	25.499
FN1	1.46242	2.75569	2.51192e-05	0.000173313	10.7097	9.24728	259.865	1026.51	298.772	516.493	741.149	358.031	742.581	569.074	840.366	379.599	321.759	784.266	322.665	314.852	249.48	2852.1	403.347	222.997	916.019	286.359	355.546	1039.95	639.151	3411.25	906.196	1307.36	5727.29	429.512	692.584	1535.27	358.466	722.503	1190.27	506.194	4809.47	1058.04	405.281	4258.68	1147.07
FOLR2	-0.652901	0.636	1.52848e-07	3.38977e-06	4.03813	4.69104	20.3277	29.431	27.1803	21.1623	44.3414	27.3156	38.283	32.3116	12.8741	26.158	32.5246	32.7955	20.2711	18.3196	19.5862	18.2001	24.3564	21.5957	28.0203	24.9291	21.6829	27.6999	15.9416	18.4582	17.0338	10.1305	14.5638	21.4745	13.5262	14.6006	21.1998	14.7252	13.9612	15.993	13.3106	16.4773	20.6584	13.6132	11.9208
FOS	0.814564	1.75877	0.00134433	0.00442667	7.48404	6.66948	59.368	100.971	41.5461	224.769	88.5772	91.6606	151.313	98.0799	103.073	74.7306	39.5776	97.9932	43.1448	91.064	43.336	191.582	58.5097	145.76	133.14	65.207	194.117	81.7289	189.346	213.125	151.328	230.968	203.411	53.0088	46.007	544.126	104.026	65.9696	167.812	282.622	126.361	243.739	244.549	78.9926	195.167
FOSB	0.82712	1.77414	0.00245434	0.00737759	5.54484	4.71772	14.8371	19.2533	8.99598	42.1224	24.4277	22.631	34.1647	34.9269	27.9602	18.6871	6.56808	20.6728	15.0133	19.1651	14.8671	64.934	13.0312	31.9523	48.5004	24.355	45.2853	16.2326	41.406	53.8438	50.2666	74.3863	48.1762	14.464	12.0194	138.303	22.4353	12.595	55.12	82.396	28.1793	63.3153	64.3349	16.0486	46.5277
FOXF2	-0.545514	0.685147	0.000855392	0.00304415	4.70737	5.25288	44.2487	56.1441	59.5948	16.5871	40.6839	27.5912	51.9154	31.0356	22.8037	44.5272	47.6284	65.2973	32.6871	26.4413	30.4442	24.4163	32.0154	48.4249	27.9178	35.1035	34.625	53.9719	28.1518	26.5201	17.2502	24.6108	14.4673	43.6267	17.9979	28.5406	42.0224	19.0324	22.262	24.0136	19.1357	20.6771	27.6169	15.3769	24.4466
FPR1	-0.643411	0.640198	1.08622e-07	2.64011e-06	3.61014	4.25355	18.7969	17.2044	16.8852	18.9515	23.3266	19.815	17.8398	22.4937	12.4188	18.5977	22.0058	27.3409	14.3889	13.8376	14.5017	18.3123	25.046	23.1921	16.5834	22.4016	15.9	23.1041	15.6836	15.7858	11.5929	9.70933	13.2376	15.0407	10.2175	12.2189	15.217	10.4958	9.86766	7.16067	7.864	8.19839	13.7387	7.09941	12.9474
FPR3	1.10383	2.14925	0.000180093	0.000851374	3.44606	2.34222	1.69289	6.27344	2.27028	2.76451	11.4749	5.01188	5.8818	5.22005	5.48521	2.45883	5.40164	2.68927	3.25785	3.05544	3.2574	9.61273	4.02915	7.72151	8.24844	3.34869	7.0264	14.1355	4.21562	8.95483	2.68954	10.9035	40.9426	3.81147	5.18688	12.427	3.97983	16.7233	3.41442	3.83349	8.19167	7.70452	4.11464	31.0638	13.7295
FRMD3	-0.597155	0.661056	1.74867e-05	0.000130473	2.85608	3.45324	8.50338	14.9337	11.9946	6.76578	14.3533	10.2477	16.6732	13.4139	4.56073	9.07533	13.6059	16.6074	11.1491	8.89213	9.27107	7.64212	8.36683	11.6374	10.3634	9.257	12.0487	6.10397	8.07399	12.0929	7.48126	5.50369	4.60544	11.239	7.70742	6.34235	10.769	6.13421	5.28096	7.30533	7.16498	6.51921	7.11345	3.78222	6.66198
FSTL3	2.87491	7.33557	9.33372e-14	6.41693e-11	8.66166	5.78675	70.7382	56.9609	29.4253	90.5337	83.7632	45.1127	89.1613	35.0007	75.5055	31.8903	22.0136	65.5595	21.2364	53.862	24.9874	172.826	36.0687	25.7139	61.8216	22.9533	43.8808	73.8782	117.561	179.122	66.476	470.236	699.319	37.0853	179.645	882.009	38.3417	1538.73	131.584	499.624	377.632	1118.79	63.8661	489.829	325.543
FXYD3	-0.516083	0.699268	0.000114454	0.000583176	3.457	3.97309	14.1334	18.0669	15.9361	10.3467	12.0609	13.4224	18.0181	12.0747	12.7372	18.7318	11.9097	18.0019	17.5683	14.6048	20.143	13.9652	19.8432	20.8113	12.2413	21.5676	13.1353	10.6968	6.3671	9.35665	9.04243	9.67472	11.0273	16.8812	7.75602	4.36697	15.217	9.55506	20.7141	14.9804	9.61156	7.17771	11.2048	10.4235	13.472
FZD10	0.660706	1.58086	0.0166903	0.0369807	5.05635	4.39565	42.4974	10.2023	6.58381	32.3739	5.62156	40.4051	8.40951	26.6697	26.8713	18.1507	26.5855	13.9181	27.4203	26.03	30.6321	16.6781	10.6173	19.1383	12.8053	12.8174	27.3812	5.99688	49.873	21.1816	32.8773	12.0458	15.4801	53.0088	36.9331	36.5081	14.3976	37.2251	8.46775	105.674	30.2109	37.2714	10.8097	35.7141	55.1496
FZD10-AS1	0.559768	1.47403	0.0198848	0.042769	3.98753	3.42776	18.7678	4.5625	5.81759	16.7689	3.33237	12.013	7.24287	9.3249	16.3324	10.26	9.60552	11.0873	9.23059	13.9258	22.8331	10.7663	6.96933	11.8305	10.2961	4.9653	9.88767	6.50554	41.2988	12.0259	20.8671	9.44973	9.00592	15.9495	19.0915	13.7054	6.61355	15.4988	4.19973	44.3021	11.239	16.1334	5.82327	15.8419	17.9005
FZD4	-0.571523	0.672906	8.12442e-06	7.10886e-05	6.33645	6.90797	94.802	165.011	114.081	88.7554	115.561	118.425	131.636	126.23	69.7669	97.1015	146.643	182.87	176.25	106.941	161.868	83.2462	138.515	94.423	96.674	88.4515	124.157	67.2507	78.3106	183	63.8071	75.1824	73.0601	84.7906	92.364	89.0703	92.1214	60.036	69.5175	62.3485	68.4168	84.8155	77.4111	55.3072	77.279
GAA	0.586977	1.5021	1.20447e-05	9.64474e-05	7.60738	7.02041	133.174	97.6854	135.283	148.427	108.722	173.194	96.9713	124.564	172.952	86.3125	77.1782	84.442	133.91	139.271	133.289	147.267	175.697	145.471	116.568	133.139	162.855	63.7169	244.427	126.031	167.452	142.115	237.602	147.742	228.32	226.607	167.907	278.395	207.05	231.89	197.619	124.633	188.778	223.847	306.207
GADD45G	0.63365	1.55149	7.07386e-05	0.000393225	7.59188	6.95823	136.56	68.9022	152.563	185.222	83.3768	113.396	69.6418	77.1618	147.957	81.2756	82.1362	96.2161	129.192	116.969	159.07	127.849	180.186	168.991	108.633	162.354	163.805	68.9641	113.703	105.736	124.152	199.275	305.55	142.178	184.27	262.573	191.539	250.873	199.721	285.077	160.076	262.436	270.73	151.537	194.414
GALNT11	-0.824048	0.564855	2.57845e-06	2.90264e-05	3.50516	4.32921	31.9198	24.5361	18.5103	14.3464	18.5376	29.3755	20.0921	31.3836	12.0798	33.9706	18.8697	13.8081	14.7327	16.6796	8.31891	23.3718	12.5448	24.1499	22.3727	12.8405	19.0655	12.1508	15.0333	17.2668	18.394	4.99832	5.33363	11.3054	6.92418	8.52253	17.1679	8.18206	14.4407	7.8888	9.97855	5.25048	13.4737	12.5909	14.9769
GALNT15	-0.923633	0.52718	0.00821553	0.0204697	3.92316	4.84679	10.8812	66.4098	12.5546	10.2432	31.5039	4.09218	74.8981	8.02938	33.3796	4.22025	8.45474	90.718	8.9048	14.9482	58.4328	19.4946	45.8887	17.2079	13.8897	54.6644	15.1539	7.51752	17.6913	18.2082	10.8324	15.4103	39.9877	9.61664	10.0738	20.1687	16.4344	7.58496	29.364	23.5217	6.94654	7.16454	14.199	2.03372	16.151
GALNT2	0.68861	1.61173	1.24729e-07	2.91387e-06	5.94531	5.2567	39.7788	33.5489	29.7731	50.655	46.7277	35.5039	36.0963	37.164	27.3996	48.2059	37.5229	34.482	41.6074	46.3689	39.232	49.6841	32.8399	29.8618	37.7731	30.6991	37.6466	37.557	44.9326	65.8328	26.6569	61.8163	108.67	44.0455	53.1901	85.7236	36.1864	112.055	50.0456	63.8571	68.3981	65.3614	49.0968	79.7189	56.3414
GAP43	-2.29844	0.203283	3.60611e-06	3.72812e-05	1.2461	3.54454	2.21827	16.7292	7.49192	0.654753	14.5465	6.92363	6.99982	8.87408	4.00605	73.2732	14.42	29.0158	9.66497	3.70179	0.939636	2.45125	9.2017	1.98553	14.1896	13.337	3.91161	15.4205	1.35757	1.72208	1.48389	0.623059	0.0723367	6.03972	0.937389	0.297298	2.04844	1.04958	2.52667	0.65097	0.917467	0.592655	4.0449	1.61209	0.926885
GAPDHP32	0.932239	1.90823	2.83282e-05	0.000191071	3.69657	2.76433	12.4924	1.90104	5.78921	6.25653	3.94089	6.61362	4.86099	7.11825	8.38189	4.29178	7.04561	3.30261	4.34381	8.9313	10.0228	6.82504	16.3344	2.75768	6.22959	8.77587	6.2296	2.99844	8.00254	4.70703	13.7259	12.6689	7.37834	20.406	17.9979	15.8162	18.4945	7.13714	17.3452	17.5039	10.6164	13.4335	5.85814	16.1209	22.8245
GAS1	-0.509689	0.702374	0.011904	0.0279589	5.3736	5.88329	55.2233	76.2952	45.7461	54.2717	81.3677	41.5418	53.7625	69.569	24.7759	55.6143	56.9286	71.8082	50.171	25.8538	39.2141	85.6494	117.825	49.1971	85.8299	31.8703	66.6422	74.1043	36.0114	73.9348	67.8878	35.099	17.7948	40.343	20.7475	47.2108	29.4976	17.3531	49.7139	67.1223	29.0968	40.1688	61.2315	25.1735	13.324
GATA2	0.572352	1.48695	8.95463e-05	0.000475391	7.06395	6.4916	83.1074	56.292	65.7435	109.368	63.0155	74.4721	66.1257	79.9933	128.132	46.6135	78.2533	59.5571	117.699	105.687	112.38	103.113	123.452	121.007	68.4101	100.268	127.103	57.5772	94.0299	88.8404	123.642	143.182	236.855	124.098	103.613	193.858	180.029	141.133	182.535	162.019	106.95	108.631	85.9658	147.527	127.891
GATA3	0.616738	1.5334	2.92173e-07	5.35914e-06	7.35514	6.7384	92.1751	74.6159	107.781	171.254	77.8615	121.99	82.9285	74.9789	130.69	79.0403	74.8949	68.2933	115.328	122.13	129.263	161.013	110.475	111.796	125.024	106.292	104.635	109.952	196.277	139.891	86.5059	181.803	223.159	108.832	170.292	229.633	137.919	198.266	139.411	161.26	196.141	166.503	141.711	185.732	173.994
GATA6	-0.577617	0.67007	0.00044868	0.0017973	3.50398	4.0816	10.099	20.5946	16.0055	18.4058	32.9759	11.0571	24.6938	14.711	7.51905	16.4965	15.0776	25.7604	20.0901	10.459	13.2802	8.4592	24.4471	13.4023	24.7453	14.2608	12.6041	10.7623	9.57447	19.0577	9.83074	8.20361	15.1907	11.2585	6.56172	13.0811	8.36935	10.076	14.682	12.1514	11.4683	16.726	11.0886	11.2227	4.80821
GATM	-0.546077	0.68488	0.000540525	0.00208352	3.54265	4.08873	12.9504	18.8837	24.1959	12.4571	23.7612	16.9633	19.2046	18.5658	10.1171	24.5815	22.004	19.6995	13.4407	10.7393	10.3408	18.0424	12.6152	18.5656	18.6799	18.3867	12.3923	28.1639	8.58514	11.3304	9.93062	10.0808	4.95228	17.2486	11.8447	6.21123	9.63444	8.06293	8.04752	7.44443	15.728	11.3871	15.6861	11.8379	12.9586
GBA	0.986097	1.98082	1.00898e-08	4.6318e-07	5.83068	4.84458	26.1133	19.5174	29.8542	54.4463	18.1822	26.4476	21.6282	24.221	38.2444	19.5097	22.6399	18.6016	31.1089	29.0189	34.328	33.055	32.9591	34.9453	29.6636	30.0997	28.8493	16.8055	53.8266	43.7715	31.3347	72.3233	58.5059	31.8444	59.9679	73.5078	36.9188	94.938	42.5118	148.903	50.9325	64.8935	38.0407	49.5368	56.0611
GBAP1	0.951517	1.9339	7.38518e-09	3.6845e-07	5.63951	4.688	23.0259	19.5596	28.3406	46.8997	15.6348	22.2865	19.6384	22.2617	33.8289	19.6309	22.3372	18.4527	26.4127	25.2009	28.7459	29.7033	29.9343	30.886	26.3796	27.5978	24.5803	15.8489	47.9359	38.2047	26.0916	65.5481	54.5419	28.4199	52.6604	65.4451	31.4225	84.153	37.7255	121.852	45.9316	58.3729	34.3584	41.4322	47.5801
GBP2	0.552552	1.46668	0.000148766	0.000722801	5.63088	5.07833	39.783	27.1532	43.3056	32.8831	29.1799	40.2759	27.2701	29.9441	45.823	14.9989	21.8179	21.0424	33.5287	44.3921	43.3172	46.4535	37.7869	29.5899	27.0814	43.6195	30.2063	79.0839	44.014	34.413	36.9348	51.9735	79.4257	41.721	46.9319	35.8244	45.2121	113.495	39.0951	34.5014	42.4001	35.7239	38.6009	42.3175	50.1966
GBP3	0.727501	1.65577	2.19208e-05	0.000155825	3.66689	2.93939	3.54499	7.89221	8.173	11.5342	9.75738	9.84527	2.9873	10.3624	8.30345	6.36452	6.90897	9.8821	6.08133	8.36508	6.38952	14.9434	8.65227	8.47361	2.70578	3.01277	6.54568	11.3707	7.78169	8.87134	12.2505	15.4537	16.4928	8.37991	10.3738	11.9243	18.0582	22.5055	9.00164	13.0852	11.1526	9.14724	13.8845	9.13144	19.5172
GCNT4	-0.846259	0.556225	9.76583e-09	4.55777e-07	4.7087	5.55496	58.8426	43.0903	40.9785	44.0867	31.4112	62.2094	50.2626	51.7259	50.7844	34.066	50.5405	35.6682	61.3562	55.4681	49.1116	49.6978	44.8651	56.1464	39.9155	53.8099	22.7453	43.6916	41.4417	38.6895	40.8068	40.6027	13.1653	25.0971	12.9985	15.8162	16.9728	15.2539	23.7643	22.567	28.5725	21.2039	26.2221	22.4453	20.6232
GCSH	-0.578797	0.669522	0.000394213	0.00161759	3.56713	4.14592	14.9247	14.9337	7.43516	17.8238	16.0533	15.1907	14.3885	25.4833	16.0242	43.2904	19.0232	15.2706	15.9454	19.0965	14.2198	28.9824	13.1764	8.75105	14.1127	20.2076	16.6847	15.2778	17.3865	21.6791	12.8913	14.0881	12.3937	6.48927	10.6654	12.1892	5.40399	10.9856	9.7197	10.512	11.5994	10.0093	7.36916	11.1607	13.1309
GDF15	0.861907	1.81744	0.000218817	0.000996258	10.3297	9.46778	789.425	166.126	630.933	1172.33	327.047	759.967	292.593	399.058	981.716	472.418	653.551	214.104	1040.65	1024.35	558.57	659.799	899.196	1262.18	942.813	688.121	934.816	291.727	1142.65	600.8	644.637	1694.16	1015.23	820.815	1054.45	2268.05	799.502	2261.75	832.134	2174.24	1086.52	2274.03	1585.99	880.476	1737.07
GFOD2	0.667668	1.5885	7.28217e-10	7.19816e-08	5.07733	4.40966	23.05	14.4479	20.3839	28.7883	14.5713	23.5315	16.8885	18.5888	26.3431	15.315	18.6273	17.9419	20.8037	27.8012	26.1845	23.6748	19.6635	22.7863	21.1114	18.1126	28.0849	18.266	38.7674	26.6021	27.7699	33.1556	39.2685	22.1317	38.6204	49.7931	35.1162	50.5997	28.9347	34.2638	30.782	39.2846	25.3653	32.1887	36.9926
GGCT	-0.505282	0.704523	0.000107941	0.000554686	2.9122	3.41749	11.4676	15.3773	7.94597	7.98637	12.2863	11.9987	11.4395	13.4034	8.43667	19.9985	11.1686	11.9523	10.7751	7.58638	6.58441	11.1935	6.17076	8.35884	10.0366	12.2529	7.00226	12.3507	6.19244	9.93706	9.40824	8.21515	4.83852	8.58721	5.45769	5.391	5.87871	8.1012	8.05802	4.6452	7.20867	7.5655	6.64852	8.34982	7.90427
GGT5	-1.26621	0.415749	0.00135921	0.00446955	2.51358	3.7798	2.74365	48.8991	13.2811	2.44926	24.6112	3.06569	46.4549	4.9195	8.32026	3.96394	4.55616	37.6812	5.61075	2.21324	10.0854	4.13347	20.055	8.54881	11.7093	22.2668	2.51115	6.40738	3.54875	10.4473	5.71914	9.08627	19.6997	4.65195	3.06214	3.80541	3.58965	1.04958	7.53448	8.10096	1.61649	5.9046	4.37035	0.950722	3.01238
GGTA1P	-0.706233	0.612919	7.03153e-09	3.56202e-07	2.86837	3.57461	7.90016	12.1244	12.7136	8.92404	20.1874	12.28	19.9949	11.5632	5.75228	11.1318	17.1756	14.7674	11.2577	8.85295	11.9438	8.25093	11.0529	9.96443	12.0939	10.1808	11.3002	6.88927	7.74055	8.66782	7.99134	5.84983	8.0776	8.28751	5.79098	5.96577	9.79351	5.1546	6.96541	8.00452	6.22567	8.34107	8.85694	7.66778	4.9627
GIMAP8	-0.510309	0.702072	0.000310221	0.00132706	6.05428	6.56459	69.5837	166.912	90.0165	56.7452	90.7563	82.0502	180.245	65.8675	60.5222	80.1132	94.8809	165.319	86.7675	67.6898	94.4647	78.8244	83.8498	87.0325	58.3735	115.818	111.408	61.1468	61.0194	98.044	39.1375	63.4482	74.3621	102.968	73.3663	60.5298	87.7904	63.8145	65.0105	57.5747	60.815	54.7877	75.0399	40.6744	56.4241
GJA1	-0.675182	0.626253	2.15429e-07	4.36527e-06	8.70692	9.3821	550.248	671.195	592.429	788.904	1153.17	598.636	748.203	760.419	386.43	755.443	780.09	977.384	546.994	616.73	539.727	592.625	514.751	592.13	766.701	477.13	602.532	583.197	366.259	689.637	516.856	305.299	181.565	554.364	346.959	438.692	362.516	353.219	369.167	442.949	427.015	432.77	510.913	387.151	252.576
GJA1P1	-0.502544	0.705861	0.00010457	0.000539669	4.63197	5.13451	29.8299	37.2604	34.338	43.8684	61.0258	35.3415	41.8045	44.0382	20.6466	33.4848	40.3949	49.3505	29.8637	30.6132	25.1822	32.491	24.0115	30.7757	34.8972	27.3669	30.5685	32.5009	21.5068	38.8617	28.3329	16.0957	11.2845	37.4697	21.185	27.946	20.1333	20.9916	20.7596	28.498	23.8541	24.4964	30.7552	26.4135	14.7143
GJC1	-0.507929	0.703231	4.30591e-05	0.000264651	3.91936	4.42729	26.4636	29.4873	19.5875	13.5154	33.0339	17.6593	24.1429	20.9962	13.8602	26.5057	27.6919	30.8034	16.9408	20.0824	17.8183	16.1814	21.997	20.6642	17.266	17.4748	18.9302	26.6528	13.6393	23.1525	13.3859	18.4725	9.08228	18.7381	14.7205	13.5039	15.9193	11.7397	12.2008	9.96547	15.3785	14.1359	16.7995	10.3615	13.6716
GLIS2	0.751927	1.68404	1.79629e-09	1.35467e-07	7.11336	6.36144	79.3324	45.3082	66.1219	92.6839	70.5303	69.0813	69.4635	80.1989	96.6382	57.8943	74.1668	68.0338	71.9986	119.221	110.752	106.173	69.1489	98.6699	81.0423	87.6432	112.64	68.2145	172.984	77.666	172.594	124.041	155.018	91.5926	179.604	192.173	207.361	150.02	162.936	148.566	115.666	114.053	118.976	138.33	102.479
GLRX	0.804601	1.74666	5.47228e-07	8.70091e-06	7.24519	6.44059	84.6279	45.5888	96.6328	157.369	73.5356	94.8641	57.2763	62.7355	112.081	48.1037	88.0635	43.9719	88.7067	109.912	120.381	81.3374	117.965	85.2833	69.9593	92.658	93.1542	35.3235	150.252	110.328	110.152	168.641	139.507	135.32	208.243	167.778	113.793	256.397	150.683	208.186	151.494	159.245	99.13	193.575	172.798
GLTSCR1	0.509289	1.42335	2.65586e-07	5.05191e-06	5.59006	5.08077	35.9983	23.4884	35.8326	40.3522	26.4271	34.5837	27.416	27.9035	40.3481	21.8762	30.2492	30.0066	35.1486	33.0615	37.2096	34.4136	36.0445	41.1079	34.9934	36.4122	48.2914	27.093	42.0133	26.2139	46.2478	38.3527	61.004	44.9949	54.7435	64.573	57.4344	50.9396	52.8096	53.7171	46.485	50.0464	58.7208	48.1148	43.8725
GNG11	-0.536429	0.689475	2.20811e-05	0.000156733	8.43715	8.97358	546.746	702.372	538.056	376.265	635.758	451.793	517.987	432.6	403.933	831.801	576.425	652.124	363.685	377.935	369.465	407.291	449.849	416.3	395.694	567.198	542.989	479.322	250.365	448.431	300.95	373.835	136.138	430.169	508.315	311.806	390.492	335.166	403.721	348.631	354.535	371.002	268.916	216.889	309.58
GPAA1P1	0.796407	1.73677	2.84595e-05	0.000191554	3.79394	2.99754	10.5076	1.90104	8.62706	7.12953	5.09997	9.92043	8.45812	4.55568	9.36799	7.24238	7.98503	5.9447	9.23059	9.04881	9.39636	7.88244	5.77148	8.82458	11.0748	10.508	8.98221	2.99844	11.0035	11.0213	7.32668	19.3148	15.9141	12.5485	25.8719	13.6757	13.9294	23.5106	13.7942	21.1204	5.37374	22.1258	7.95033	9.30054	12.8605
GPIHBP1	1.79063	3.45967	5.73108e-07	9.02809e-06	5.07742	3.28679	7.35532	12.4201	18.2757	6.69303	4.63634	2.48011	22.4578	2.65748	15.4079	2.68236	4.03949	9.43603	13.9002	10.9291	15.1595	8.36308	5.66258	8.27305	2.99943	9.35323	21.5863	22.5954	15.4335	40.1819	3.246	69.1595	76.8216	11.4931	27.4967	20.3352	15.9193	34.1463	3.82415	70.7388	52.8199	112.341	5.4397	10.6646	14.946
GPR133	-0.573076	0.672182	8.11408e-05	0.000439741	3.0536	3.62668	8.90957	18.3292	13.2173	11.4218	17.2704	9.20352	15.5066	10.6952	5.11542	12.0706	9.55855	26.4445	15.4748	8.63751	14.4704	6.76496	15.0821	8.35578	12.0338	11.6266	8.69246	7.6902	7.97575	13.8843	8.35845	7.35339	9.20485	8.72241	6.4133	9.57298	7.6085	7.46076	8.1007	9.61989	6.76632	10.9312	7.85443	5.92135	5.77131
GPR157	0.500762	1.41496	3.62647e-05	0.00023131	6.30911	5.80835	53.472	60.9918	52.7556	67.6942	28.4845	49.2146	48.4398	46.0788	70.0134	47.3437	41.1699	50.931	51.2298	70.9509	74.9516	68.3705	56.2175	68.6663	53.4418	67.3202	49.1124	63.6365	111.857	52.0069	74.1479	104.622	96.5695	46.3827	91.5204	138.124	83.4887	86.4154	39.7779	76.0189	67.9909	74.4111	69.0423	80.3567	70.7039
GPR183	-0.87114	0.546715	1.48549e-05	0.000114109	4.22184	5.09298	53.3553	30.1632	28.265	20.8066	37.5543	40.9218	32.3742	39.008	27.1179	79.7556	30.2492	33.6866	38.6599	23.3859	15.5353	35.2787	8.82056	44.7848	34.1474	37.2975	24.9184	63.3956	20.578	18.1393	18.6413	15.5765	10.1271	21.9306	13.2484	14.0324	12.2907	11.0556	18.9842	10.7048	19.9221	14.8822	16.4586	15.5009	19.8122
GPR34	-1.55744	0.339753	1.52914e-15	1.83974e-12	3.65441	5.21185	10.3325	48.0964	34.0542	27.2086	69.9507	35.6515	57.0194	41.7129	21.5094	28.8801	52.4663	40.339	36.868	22.5633	39.4021	27.3002	50.201	33.8092	49.2022	35.3922	15.7913	23.7198	14.2188	24.511	23.0466	14.538	12.6589	13.3695	6.49923	9.57298	13.5197	8.32667	8.60433	11.6451	7.01207	9.94343	8.4385	9.30054	7.0675
GPR78	0.655669	1.57535	0.000249606	0.00110832	5.84237	5.1867	39.3952	12.4383	37.7515	54.438	24.9038	39.3126	30.2492	36.4047	43.3534	13.5779	31.1752	39.2674	30.7634	29.1107	64.7543	36.1988	39.1092	34.5104	28.6594	48.8446	50.6439	11.1524	44.2385	29.2426	75.0554	50.6606	85.2333	44.6319	54.6899	43.4904	95.3488	62.7749	83.0581	70.6974	58.5868	76.6312	42.6807	55.4844	49.0256
GPRC5A	0.724169	1.65195	0.0082016	0.0204509	3.66739	2.94322	6.53807	7.8323	6.69732	10.6506	9.64358	3.69949	11.7636	10.592	7.64231	4.09507	4.03949	8.28484	4.19177	5.31177	3.63326	32.0681	3.52822	3.15479	9.06751	3.23322	5.4183	14.778	9.91744	18.9659	12.1679	8.82667	38.5989	6.49709	6.22426	16.9579	5.03332	5.51379	8.52238	5.7864	25.4532	9.45614	6.1092	21.9245	7.76266
GPT2	0.630317	1.5479	6.17071e-06	5.72188e-05	3.96537	3.33505	15.4579	7.27466	9.7622	13.0369	8.27586	11.0571	8.94422	8.23818	8.9489	8.72662	9.13112	9.11521	10.3383	13.1619	9.97267	8.57456	6.72976	11.6926	13.1744	11.3393	8.86631	7.34618	16.2909	13.019	8.4396	22.2224	21.8457	9.2179	16.673	25.5914	11.3308	26.0576	10.7622	12.2961	14.4173	23.4691	10.9073	14.0872	17.2401
GREM2	0.694911	1.61878	0.00144496	0.00470333	7.19808	6.50317	92.2334	47.3993	95.3517	188.423	76.7314	89.5939	45.2072	85.419	104.404	60.6214	40.5827	23.9675	80.0346	88.6079	108.747	81.516	103.451	201.2	118.708	81.8696	90.8362	38.123	136.615	84.9561	67.6095	323.056	133.1	87.7225	174.979	235.816	100.9	155.338	75.9366	248.092	108.261	195.049	101.82	201.016	174.486
GRHL1	0.580838	1.49572	1.96422e-05	0.0001429	5.62435	5.04351	34.1303	22.7844	37.056	65.1843	18.4294	38.0628	25.7524	22.5464	35.5545	18.4785	27.5457	19.4173	31.9873	49.9056	37.5019	38.9956	30.2851	40.8137	40.941	30.7027	26.7856	43.9771	58.6218	39.6334	37.3754	67.1634	56.6477	29.8533	45.5224	66.7928	42.3345	76.0518	32.308	44.716	42.1015	48.6709	53.0487	40.2335	62.745
GRN	0.653777	1.57328	1.641e-06	2.00694e-05	7.56312	6.90934	113.46	61.4127	141.568	151.646	87.6268	138.94	81.6831	104.799	180.181	97.8552	93.2347	68.4921	104.706	143.93	158.282	116.552	121.284	144.229	122.197	153.506	138.845	71.4577	219.199	132.059	132.697	166.174	243.664	147.36	213.921	210.249	179.159	217.866	128.714	320.594	188.699	178.762	186.55	206.915	260.273
GSE1	0.662429	1.58275	7.12754e-08	1.88469e-06	7.21277	6.55034	106.185	56.1547	81.853	153.915	65.9809	100.866	73.6926	94.3959	114.686	51.7324	72.1158	76.023	87.0661	121.141	120.357	95.8549	88.7682	112.587	85.4646	93.0897	116.672	82.3857	169.792	94.4658	121.756	155.522	200.758	96.0784	152.971	210.972	168.684	178.883	140.059	130.254	131.973	188.475	110.154	165.364	171.619
GSN-AS1	0.586386	1.50148	1.95321e-05	0.000142206	4.09236	3.50598	13.8934	8.87153	14.5298	16.5871	8.57722	13.8473	10.6942	11.7688	10.3541	5.09649	9.86386	5.66162	11.2939	13.3969	15.0342	10.7663	10.0184	14.009	14.4203	11.5472	8.40271	7.28193	22.1499	15.0395	15.0243	14.7457	14.7567	20.9924	28.8716	17.7189	15.1	24.6301	13.6577	18.6611	10.7475	15.0139	12.8321	15.8729	23.8673
GSPT2	-0.624844	0.64849	0.000641572	0.00240184	3.13642	3.76126	17.9797	16.9827	14.1892	12.9496	13.0977	12.0905	14.1941	12.0536	10.2308	22.9789	17.4731	17.0792	13.0314	14.102	12.5285	9.42048	3.48467	9.59673	13.7282	16.397	10.7207	15.8489	8.43125	11.5954	19.9397	4.77678	4.9189	6.21563	3.12463	6.77838	7.6085	8.81647	11.1993	7.233	4.58734	6.18995	14.3664	6.44838	9.61643
GSR	-0.534086	0.690596	1.52052e-05	0.000116243	3.82744	4.36152	22.9124	23.4779	18.4886	13.3497	22.7615	21.1713	22.956	21.0226	13.8363	32.2107	24.1547	29.0394	20.2123	16.3789	13.5777	21.0158	16.3888	20.5172	18.0254	20.7994	18.399	29.0474	11.1107	20.8229	15.9634	12.9544	9.45802	17.694	11.1081	10.0933	13.4758	12.1052	12.1895	9.00509	16.3997	11.6885	16.1796	13.6408	11.7309
GSTA3	-0.603767	0.658033	0.00399955	0.0111291	4.3804	4.98417	39.5008	21.7141	35.2271	19.3516	20.5931	47.7421	19.6384	27.7453	26.9124	34.6323	23.7985	20.4762	31.0944	31.4554	43.5156	39.8928	54.2301	41.402	24.38	38.4137	22.5521	4.78323	9.24103	24.2622	18.2085	14.8496	23.0995	34.1273	8.62398	11.7333	47.5239	8.02345	42.4298	20.9275	23.8105	10.3605	21.8053	31.9525	18.8853
GSTA4	-0.688171	0.62064	1.29826e-09	1.07692e-07	3.98175	4.66992	30.6222	25.5283	30.6001	17.2106	25.8476	35.7254	19.2912	24.2156	23.4904	29.5699	26.7868	16.7827	24.2012	29.9669	26.8109	16.4927	29.853	29.0581	32.9773	20.4055	18.6681	10.6475	14.9231	22.6659	18.7605	21.2582	9.05242	17.8762	11.5343	11.9259	15.1167	14.5942	19.6865	10.7462	14.7356	14.5624	20.7426	15.8375	19.0673
GSTM3	-0.647364	0.638446	0.00136611	0.00448612	2.87347	3.52083	6.79103	16.011	8.09733	6.66878	15.7056	5.51135	17.8398	7.19734	9.94322	9.09023	14.1382	22.1747	17.8458	5.93461	17.8113	5.07873	14.5013	4.41229	5.74891	10.6812	19.6063	8.24571	9.64592	16.7042	8.7642	6.78442	8.8733	6.43064	7.95739	7.7892	4.9943	6.11089	3.59652	8.60727	4.87131	5.53145	6.69501	4.81561	5.1558
GUCA2A	1.50937	2.84685	4.72631e-07	7.7413e-06	5.44567	3.93631	8.40608	4.81598	21.7947	25.4626	4.52043	6.40694	7.8748	5.97933	38.4581	7.77885	6.1062	3.01953	16.3979	17.275	24.6811	12.5927	21.2347	18.8625	15.8047	38.4522	15.5016	4.1764	46.872	13.4323	45.6295	57.3214	76.5322	21.6961	46.4945	84.5514	26.3371	80.7477	19.1207	61.4805	26.7376	66.6408	22.5957	45.2626	38.6974
GUCY1B3	-0.731375	0.602329	4.27521e-09	2.45076e-07	3.69336	4.42473	23.0834	25.0576	23.9677	14.5501	31.6596	21.8043	25.9993	21.192	13.5413	27.8838	25.3508	28.3755	18.1664	16.956	14.3541	18.1131	19.1812	23.1803	20.5181	19.8117	17.4263	20.5454	10.0236	19.2381	10.6654	14.4935	5.45625	19.7694	12.1593	11.2633	13.5114	10.8357	12.2334	9.36157	13.219	13.7157	15.6217	8.52107	11.4868
GYLTL1B	-0.583655	0.667271	1.4701e-05	0.000113198	4.58489	5.16855	41.291	72.6938	23.5447	26.1659	42.4128	38.5622	34.0917	45.8336	28.1142	45.63	37.1226	45.7097	36.8409	23.6797	19.5653	39.252	30.881	28.8729	32.7438	34.3914	27.2243	27.7623	19.2799	26.0035	31.1925	19.9206	15.3836	35.1144	16.6543	17.3721	19.6065	16.4551	35.1799	18.4803	33.8589	20.2381	25.8269	22.404	30.6934
HAND2	-0.589708	0.664477	0.000484347	0.00190824	4.60389	5.1936	27.1641	54.6655	40.638	36.5692	73.6019	20.9776	57.8782	32.0479	18.2018	35.4966	30.0613	59.1325	34.2437	17.9801	27.0197	30.184	39.8559	30.5184	43.9532	27.6748	30.2304	36.4096	16.4338	28.5866	30.5742	16.6495	18.3735	36.1992	16.623	32.6631	22.9426	18.1461	29.455	36.6472	15.3785	29.984	24.6414	17.857	9.77091
HBE1	0.501817	1.416	0.133517	0.205451	5.05358	4.55176	26.8917	4.22454	73.2921	16.8296	9.15677	16.1207	19.0227	34.8952	22.5982	19.313	9.01839	26.3265	6.00893	14.2196	13.6143	12.3043	9.54653	41.7697	4.1146	22.0936	91.0294	18.5261	20.3398	33.2171	20.1252	15.3342	20.5436	18.2169	41.4951	30.4036	17.5971	14.4142	3.9152	48.4611	54.0432	124.721	59.3252	28.6043	28.3472
HBEGF	-0.718353	0.607791	0.000443617	0.00178246	2.66661	3.38496	24.2259	9.82206	7.5203	6.94765	7.76586	24.1552	6.95121	12.1247	9.39881	8.20356	8.17291	8.23294	16.8051	11.8105	9.14579	7.32971	5.47202	11.472	5.45089	9.4687	8.54758	17.4017	6.03763	8.95483	3.77927	5.94502	3.94235	8.09205	3.34335	5.94595	3.39456	3.60356	5.53135	5.28009	4.16137	9.68003	8.57798	3.96823	6.22751
HCAR2	1.336	2.5245	1.37955e-08	5.75431e-07	4.12952	2.79352	9.5736	6.97049	8.9676	11.4945	5.4477	4.85688	6.31929	5.97933	5.54684	6.16944	7.32744	4.5293	4.99538	5.40579	1.37813	20.7635	4.24694	8.71428	8.19075	2.42491	5.93985	22.06	16.5767	14.8099	5.47183	12.4612	24.0158	10.5548	17.8729	23.9027	4.91626	26.1695	9.28721	8.10096	32.5045	34.6374	12.1347	22.1973	17.2632
HCAR3	1.34642	2.5428	1.4112e-07	3.17356e-06	3.50602	2.15961	7.35532	4.68924	4.99461	6.11103	4.1727	2.89346	2.23606	3.98622	4.19094	2.9506	6.95167	3.39697	1.84612	4.1131	1.12756	14.8997	1.52454	5.62567	4.49915	1.27019	4.63598	14.1355	11.0035	7.92158	5.28634	10.0728	20.5436	5.62925	11.6236	10.8216	3.51162	19.1723	3.55099	9.54756	22.4124	20.1503	7.95033	8.5565	12.5129
HCCAT3	1.45072	2.73345	3.05463e-08	1.0389e-06	6.83629	5.38557	68.1243	11.026	57.3813	151.612	18.3135	40.9734	18.2287	26.4799	50.7844	23.0683	25.4112	15.0033	19.71	81.028	33.8895	44.7953	19.4924	38.1663	57.9121	26.8472	49.7643	78.4413	165.981	68.6537	34.9177	96.003	102.501	56.4684	127.172	169.4	86.6784	237.345	39.0609	198.618	99.6762	124.458	94.4973	116.443	160.467
HCG4P5	0.623997	1.54114	0.011164	0.0265463	4.53421	3.91021	12.6821	13.2439	13.5082	24.6078	24.674	9.83001	14.6073	10.6774	15.7469	10.7742	10.7915	10.0848	19.5607	7.19792	7.2352	40.6859	12.8633	7.92834	10.0942	7.50568	31.2747	79.298	26.2941	17.7088	5.81961	7.76227	23.9615	34.8456	29.2153	15.4892	16.4753	24.6826	10.2945	16.4551	14.0078	14.2402	27.9831	31.1878	21.0432
HCST	-0.50112	0.706558	0.000235296	0.00105828	3.21819	3.71931	11.7335	13.6241	18.5028	8.14803	16.459	13.4339	14.7774	12.0536	9.92267	11.4447	16.7686	25.8075	10.9138	7.2273	8.20615	13.7943	15.681	9.81735	16.4392	11.374	9.5617	16.0095	7.35948	8.95483	9.50614	5.08831	12.9483	9.44072	9.18641	7.61082	10.6519	11.6153	8.80919	6.72669	8.32274	7.17771	9.27538	11.4707	7.0675
HDAC5	0.530578	1.44451	4.71331e-07	7.7413e-06	5.7541	5.22352	30.1487	20.5313	40.3498	41.9377	27.1672	30.9854	30.1157	32.0431	50.1586	24.664	29.6422	26.6895	41.0573	46.356	50.4801	45.0911	43.9437	47.3812	38.1407	41.339	46.7164	40.6519	59.2496	34.2386	52.5923	54.0384	67.3622	45.6114	59.118	57.3373	79.6867	62.5765	55.4186	58.2535	45.7826	47.7366	47.8092	52.1021	51.9145
HECW2	-0.738971	0.599167	4.2499e-05	0.000262213	3.67841	4.41738	12.434	31.9586	27.1298	9.33629	18.4681	14.4845	22.1985	22.1615	14.5245	17.0032	21.6222	34.992	34.0627	15.3164	40.7175	19.4498	26.3891	12.0235	13.3052	23.0174	17.6988	18.6867	8.97904	23.4777	7.3576	17.463	8.8733	21.8524	14.7274	9.8901	18.2019	8.81647	13.7942	13.0676	7.95138	8.20937	10.4842	6.01435	12.0881
HES1	0.660938	1.58111	4.51871e-06	4.44256e-05	6.71718	6.05624	79.274	28.7691	73.4435	93.4841	53.6656	57.6108	41.2212	45.5568	97.5627	49.0872	82.1049	32.2712	61.8992	88.9604	52.9328	61.2331	64.7386	94.754	74.1206	57.5628	107.424	52.8475	115.823	67.3909	79.4342	109.71	93.6037	99.2742	142.983	92.2217	122.087	135.466	77.3024	162.526	87.1594	109.575	128.461	97.9657	120.09
HES2	0.720354	1.64759	0.000504756	0.00197893	6.94272	6.22237	109.357	30.818	68.1083	82.3291	49.9759	66.5151	48.2696	83.3626	94.7687	36.5546	39.8625	59.0224	77.1568	111.582	133.971	132.992	62.5062	89.3489	37.2237	91.8002	62.2477	14.189	109.035	88.1707	111.23	133.404	166.688	52.2269	171.959	184.007	112.547	153.099	175.706	132.219	111.276	111.002	77.8295	213.561	96.0677
HEXB	0.757832	1.69095	7.22332e-07	1.07291e-05	7.20088	6.44304	60.1179	68.0866	69.9246	109.237	61.3958	83.799	69.6168	89.4271	98.857	85.0722	99.5491	51.4191	104.502	83.4281	68.338	157.952	99.3214	82.6541	123.394	86.5773	74.0753	70.3233	101.351	187.151	72.2966	185.184	207.807	87.1361	126.572	230.465	73.825	192.811	146.347	160.461	211.098	160.888	85.3936	212.367	136.724
HEYL	-0.675958	0.625916	0.001534	0.00494847	5.91455	6.59051	112.081	160.321	69.5273	45.5417	226.543	58.9542	144.08	76.5449	36.4242	129.066	101.645	193.25	53.8089	56.8195	52.3064	40.2773	126.973	119.242	79.3119	71.4194	69.105	61.7357	41.799	109.008	31.1152	66.4596	40.0745	103.144	49.4316	58.8054	98.5594	33.9364	44.9337	40.0708	88.339	74.8721	56.4892	33.978	52.6007
HHLA1	0.508472	1.42254	2.1086e-05	0.000151006	3.72752	3.21905	6.77157	6.886	9.57301	9.99104	11.784	9.19706	10.4025	9.2379	11.3402	5.00708	9.89517	6.32214	8.54282	10.9683	12.9879	9.58069	9.54653	9.70704	9.84429	8.08304	9.89974	4.71183	9.95554	11.7484	10.9127	14.3996	15.4318	11.1021	19.0394	10.9405	11.8615	17.1198	12.565	15.4304	12.7135	20.6332	10.0425	14.7982	15.1391
HIF3A	-0.629766	0.646281	0.000868431	0.0030821	3.25281	3.88258	6.57698	25.6067	23.4595	6.88703	17.0717	9.73344	20.7865	10.2774	11.0174	8.05135	11.4564	25.8233	24.6976	6.97268	19.616	7.10884	18.559	15.0911	11.2012	17.9202	11.4658	8.70465	7.09069	18.675	7.12795	10.9876	11.4568	14.8829	6.14808	9.37195	11.3319	5.7377	7.85641	10.8426	7.37718	11.019	10.4875	4.41702	7.73507
HIGD1B	-0.629953	0.646197	0.000638113	0.00239075	2.83816	3.46811	11.7452	15.7153	11.2606	5.17982	13.909	9.77576	12.7358	11.2373	8.0614	16.9883	17.2852	12.0781	9.05683	9.23684	4.76082	7.61328	7.38314	15.9725	8.60606	7.0207	16.2839	10.2589	4.20133	8.65634	4.85972	4.09142	1.56247	11.4931	7.74908	6.37406	12.2672	5.96161	6.20058	6.97261	7.83779	6.84846	11.4373	3.24899	8.31879
HILPDA	0.727692	1.65599	7.1094e-05	0.000394398	4.8168	4.08911	18.2424	11.7231	13.2527	44.0139	11.8516	21.1067	13.9024	14.5687	14.6067	19.5142	12.4003	11.7243	12.9771	17.4219	9.11447	24.921	12.9858	19.8277	19.4963	14.6649	19.0872	67.0901	37.5119	22.588	12.8913	27.2329	17.7225	15.0993	24.9658	56.873	20.543	33.0967	14.204	19.7461	27.9172	31.1144	20.9219	26.0105	31.3982
HIST1H1C	0.537575	1.45153	0.010172	0.0245685	8.29931	7.76173	238.172	74.6476	327.715	337.707	67.6905	203.369	174.51	164.099	183.046	148.603	84.5474	141.069	306.998	367.358	257.21	197.157	313.838	105.013	215.151	321.243	328.43	76.139	166.196	161.302	248.458	252.65	351.122	290.024	443.947	329.525	514.686	441.803	516.123	432.1	200.27	391.416	300.02	247.394	307.146
HIST1H4H	-0.620663	0.650372	0.00274102	0.00806626	2.94549	3.56615	15.0025	4.30903	7.83246	12.9496	7.76586	10.6438	7.77758	13.0027	9.49125	5.72237	13.2927	6.74676	18.5155	30.2606	10.2107	11.1988	17.3689	10.3689	15.4009	12.3555	8.25784	4.65829	2.71515	8.38081	6.12103	9.65741	5.35292	6.74337	5.49935	6.12433	10.5349	9.86605	12.2236	4.48446	3.7354	12.1165	18.4113	4.83628	7.00957
HK2	1.26251	2.39913	0.000528709	0.00205195	5.3806	4.11809	32.8071	10.0967	9.00544	124.015	13.2136	15.1907	13.9996	8.95317	13.9698	6.43767	13.4336	12.1096	7.38447	4.54399	5.2202	18.104	10.7444	9.85412	16.6507	8.77587	10.1895	117.26	45.967	20.1675	11.0364	43.7526	36.1201	6.29381	12.8735	109.009	10.847	57.4237	13.9763	38.8653	28.1793	88.8983	14.2734	29.9684	64.6888
HLA-DPA1	1.20704	2.30863	0.000294329	0.00126779	3.88628	2.67924	2.12821	7.13344	6.63408	2.29267	6.45444	11.1516	5.05404	7.35959	5.7423	4.26623	3.60333	3.93483	2.33169	5.4679	5.38188	24.2612	4.85831	6.75238	7.2283	4.52485	7.55416	23.9324	4.43406	13.6553	2.5491	7.85351	60.3123	6.26589	7.03488	10.3697	4.39287	38.7685	3.46124	4.62706	10.3824	6.03756	6.20086	34.8195	20.9476
HLA-DRA	1.2793	2.42721	3.90749e-05	0.000246434	6.21485	4.93555	14.4966	32.6399	35.5062	12.1736	25.3067	50.7173	36.3116	31.0711	29.7115	10.8338	17.4379	22.9296	10.2396	28.8798	31.8537	101.126	22.8817	37.7159	32.9457	21.3431	36.1401	109.207	26.824	67.5918	18.9195	34.4327	267.013	36.7807	36.2665	54.6482	25.0349	174.341	18.0395	31.7167	58.7397	29.0895	34.3061	207.547	106.365
HLA-DRB1	1.35577	2.55934	9.7586e-06	8.19603e-05	5.58348	4.2277	14.555	17.1094	21.4068	10.1123	14.3437	32.6375	21.6557	19.4565	19.8145	9.30631	12.0323	10.993	8.10844	16.1586	18.4691	56.0422	11.7154	22.6038	19.4386	12.6827	24.4475	68.4108	16.4695	38.0676	10.9823	23.5984	178.479	24.6768	21.8307	43.7919	15.0804	124.189	11.2334	19.7823	35.7812	16.0895	20.6778	125.175	68.686
HLA-DRB3	1.40516	2.64847	2.40019e-05	0.000167492	5.85956	4.4544	18.6802	19.3906	33.2596	9.16654	30.2521	45.9853	23.6244	28.7577	18.2429	15.5577	13.9973	14.4371	10.2079	28.2041	11.1503	45.1798	18.1856	15.5533	18.458	8.42945	33.3211	65.4302	20.1493	57.9768	8.99605	39.4604	209.342	42.5712	56.1183	37.4595	12.2907	180.388	17.755	17.0699	44.1695	7.50696	12.5531	157.737	58.0462
HLA-DRB3$0301	1.33928	2.53025	7.45194e-05	0.000409856	6.00342	4.66415	20.0812	26.2344	40.1272	10.9853	30.7737	57.1458	18.1315	29.4221	22.6188	11.6236	16.017	15.8525	14.226	26.9702	14.1572	61.6176	22.1603	23.33	27.341	11.8359	31.4377	82.6177	15.7193	50.0552	10.5263	43.3026	266.561	46.3827	56.6808	36.5676	12.2907	187.315	16.1843	21.8437	44.8904	9.94343	17.3652	167.906	68.4736
HLA-DRB4	1.50395	2.83617	3.96799e-05	0.000249132	4.82002	3.31607	5.60406	5.32292	4.31353	6.11103	5.33179	4.75354	23.2355	12.0536	4.80726	3.39766	7.13956	5.18982	4.99538	6.46344	11.0251	37.778	7.9494	10.6998	3.80697	23.4408	15.3567	55.257	13.2899	22.2723	9.55251	10.4882	115.883	5.27742	6.24926	24.4973	10.4178	42.543	3.41442	16.2019	7.99507	19.4918	20.5035	85.317	39.6243
HLA-DRB5	0.730945	1.65973	0.124511	0.193982	5.1031	4.37215	30.1218	40.1754	4.54056	12.0765	10.7795	9.71375	4.56933	3.41676	1.47916	3.6659	1.50306	8.58679	1.62893	39.6033	20.0456	112.853	8.60277	23.0542	44.2993	3.92605	49.9816	9.85202	8.28835	58.6656	11.3146	5.50369	59.6054	9.85119	10.8737	6.54055	6.67207	81.0276	25.5398	22.4223	148.499	10.141	30.267	93.5015	19.928
HLA-DRB7	1.45093	2.73384	6.14986e-05	0.000353388	4.28343	2.8325	5.91539	9.2095	8.55138	1.84301	3.70907	7.68144	9.8516	5.91605	2.87614	6.46748	2.41117	4.62366	2.89587	5.44496	8.43584	24.929	6.27966	7.75828	5.72968	7.73662	10.9622	21.5602	10.4795	11.825	3.8952	7.26902	78.1719	4.65195	6.04095	12.9225	5.57957	70.0186	2.18523	5.5453	15.8154	8.60447	10.0425	60.8876	14.946
HLA-G	1.61972	3.07315	0.00105508	0.00362253	4.98154	3.36182	0.995959	22.3211	2.11507	8.86663	20.2343	3.41437	23.1998	2.99644	11.3779	14.7147	1.17906	11.7084	1.68655	1.71719	1.97899	58.4258	2.75129	1.0603	17.1231	3.05647	4.58276	13.1324	8.13378	65.2775	20.8331	20.491	145.984	7.91972	1.52788	35.5446	6.7509	5.1865	72.1125	5.8543	65.7126	23.4213	3.78587	52.2501	14.5606
HLF	-0.546119	0.68486	0.0604964	0.106918	2.80847	3.35459	13.713	1.19823	10.4226	6.17716	3.78283	9.48829	3.98601	13.9431	6.99238	4.02354	6.21722	3.61143	4.51163	14.1768	13.246	20.2741	30.372	12.926	9.52267	15.6412	10.2597	0.671728	7.11914	5.50023	7.67236	12.4234	7.07585	6.75936	8.96484	2.5946	13.4931	6.66642	15.3587	7.24615	3.21709	3.57988	8.54628	5.33231	3.64434
HMGB1P37	-0.530154	0.692481	0.000331792	0.0014025	3.68374	4.21389	15.0609	25.3472	24.1785	16.7326	20.9794	13.2272	18.3745	30.7508	13.5589	28.3436	19.4459	19.8157	14.7689	12.8094	8.01822	18.5526	13.5031	17.5389	16.3815	25.2884	16.3708	25.0584	11.4322	18.0245	22.8147	8.41129	8.82508	12.5485	11.1237	12.2487	12.1736	7.69692	12.0187	11.1388	9.83	16.4626	9.4846	10.4166	10.775
HMGB3	0.59383	1.50925	1.83307e-05	0.000135737	8.08745	7.49362	183.323	104.811	204.121	251.28	103.877	220.089	105.833	138.663	249.336	108.063	135.52	101.551	187.218	240.463	264.351	263.158	199.911	207.731	187.672	156.441	171.328	119.038	343.252	227.361	187.303	296.14	401.15	210.229	281.167	287.855	222.239	397.637	236.032	287.295	281.925	290.743	269.948	269.666	287.195
HMGB3P24	0.629495	1.54702	4.82578e-06	4.67285e-05	4.46329	3.8338	14.8274	6.84375	15.0973	21.5341	8.80904	14.1573	8.94422	13.1925	20.3384	9.20945	9.11233	9.62475	15.7463	17.6276	20.2961	19.7061	14.9187	16.7667	14.1896	16.2815	12.3143	13.0646	32.0102	15.958	15.0243	24.6108	32.6962	15.8323	22.4973	20.8108	17.2069	35.8257	19.2573	24.5922	21.3639	20.9405	17.9928	19.4691	28.1541
HMGB3P6	0.702996	1.62788	1.03493e-06	1.43042e-05	5.58281	4.87981	30.7056	16.8559	36.0974	38.5577	15.9954	35.1349	19.0551	22.8733	44.1282	17.5248	25.5521	13.7766	33.7731	33.0223	44.1002	42.1038	32.0154	31.3273	32.6477	22.9789	30.1339	19.4899	55.732	34.6713	36.6334	42.4718	75.9535	35.0655	47.4944	48.2811	42.9588	75.7097	45.48	56.2728	52.1646	49.1245	45.6098	53.0751	46.8077
HMGN2P46	-0.549075	0.683458	8.12599e-09	3.96484e-07	4.80866	5.35773	29.9029	41.7913	39.0914	31.6464	46.0446	40.2242	36.6762	52.2598	36.1623	63.0579	44.9745	41.377	43.153	39.236	49.6911	32.9476	43.8986	31.8099	43.809	42.9844	29.337	44.6687	26.7049	36.6804	29.782	28.7256	22.0265	21.095	27.0593	18.8487	22.3427	32.2396	32.0272	26.8344	29.6866	27.3609	26.9718	27.5761	23.288
HMGN3-AS1	0.682266	1.60466	5.44982e-06	5.16285e-05	5.51042	4.82816	28.0203	13.5608	24.1785	42.9227	16.8067	30.588	20.7078	23.6326	38.5813	11.9812	23.0157	16.1356	35.5106	39.7208	44.8519	34.702	34.4111	25.2604	30.4558	32.1012	29.5544	15.6347	45.0143	29.2754	42.7544	66.6673	54.3972	39.4048	47.3694	61.0055	41.32	58.7765	37.9683	54.9708	38.2715	44.3833	41.7043	45.0146	56.4241
HMHA1	1.20895	2.31169	2.4292e-08	8.82303e-07	4.47564	3.26669	11.4416	7.40289	8.11958	32.1043	7.75223	11.3428	9.45319	6.82793	9.90455	5.2385	7.49322	8.12054	6.77761	11.5028	5.79258	9.5166	5.12451	10.8815	11.0341	5.45435	10.9593	15.0741	27.8072	14.3574	11.1455	26.5044	36.5003	8.8026	16.3878	52.6741	13.5301	38.6904	10.6449	18.7633	14.425	40.9668	13.3572	18.178	22.5792
HMOX1	0.569483	1.48399	4.95635e-05	0.000296303	6.57587	6.00639	64.7677	61.6255	72.7624	85.6999	56.2156	51.7722	63.0227	47.0516	64.4666	59.7943	59.6529	80.1827	59.1572	63.5474	41.5319	50.8273	81.4813	95.857	64.8915	67.58	57.8773	158.516	67.7001	69.3139	41.9661	122.042	133.895	67.9908	51.5876	73.2838	99.4373	108.841	57.6695	62.2038	130.968	77.3415	112.978	120.101	161.017
HNRNPA1P22	0.663701	1.58414	5.08668e-07	8.22845e-06	4.22524	3.56154	10.2741	13.5608	9.87571	20.0791	10.6636	13.4339	10.4997	9.20627	11.5867	11.713	11.9306	9.43603	10.0993	11.5167	13.9066	12.3043	17.2055	6.94936	5.76814	8.54493	19.7029	11.9938	10.7177	20.3206	17.8994	20.9763	20.1096	16.8878	20.3726	16.6487	17.7922	31.6273	16.5258	20.9757	19.3979	14.7505	10.7399	25.0495	23.6356
HOOK2	0.521456	1.4354	2.07265e-08	7.82323e-07	3.5306	3.00915	8.0607	5.44966	9.62503	9.06954	6.51502	8.28425	6.60689	7.57698	10.9088	6.13591	8.11811	6.96301	8.21703	8.53957	8.00778	8.64745	6.61996	9.90468	8.44071	6.50973	11.1493	6.48323	11.1226	7.52933	11.6663	10.2285	12.0621	12.2944	12.134	12.6054	12.1151	14.4201	8.3767	14.1224	11.239	12.9726	13.4714	12.5196	12.8847
HOXA11	-0.613629	0.653551	0.00063148	0.00236959	3.4661	4.07973	10.8579	25.2839	14.1325	9.53029	29.9623	9.04206	24.0619	14.189	8.19699	27.0025	18.2247	38.0272	11.0224	10.0477	12.5911	8.07469	19.0568	14.009	14.8818	18.4755	17.8195	12.1544	9.64592	17.0486	8.115	12.3054	9.98247	14.8941	8.06154	8.62163	15.9779	7.34706	7.17027	13.9597	14.3518	11.7214	13.3203	7.75045	6.19854
HPCAL1	0.666841	1.58759	0.000576015	0.00219223	5.5076	4.84076	48.6852	14.2198	24.2239	33.7852	21.4894	29.6993	15.7302	23.5567	51.4007	17.7036	26.0218	17.4567	38.1169	32.6227	29.5171	30.357	32.9519	30.4669	17.6505	26.5817	39.4927	23.7091	29.7809	29.9413	19.5131	51.0701	125.2	33.0953	15.7731	79.4855	46.0256	60.2319	23.9009	43.7741	43.619	57.9222	44.9682	46.5771	44.3514
HPGD	0.83413	1.78278	0.00108322	0.00370544	6.13425	5.30012	18.9721	9.78585	14.0514	56.0905	19.6879	34.4853	16.9787	58.2069	56.9123	31.786	55.4188	16.3783	39.8622	128.933	41.0576	63.2724	54.8991	31.8	31.1562	23.3583	23.9974	16.109	165.338	66.7512	41.9198	59.5985	101.86	35.61	114.183	50.6595	46.3617	110.626	44.1825	48.5954	69.0628	47.6194	57.346	113.254	75.2184
HPGDS	-1.01449	0.495004	5.43102e-06	5.1501e-05	3.30044	4.31493	14.2047	13.8987	26.0325	16.0051	34.6566	19.9442	30.6566	24.8348	9.81996	31.2644	25.145	31.9252	11.9455	10.6157	7.51709	16.9825	18.4034	15.0018	23.6494	21.7472	13.087	36.4453	6.95459	11.404	13.6023	6.64596	2.26655	10.8676	7.74908	5.66847	11.5493	7.37038	7.87592	11.4764	6.07276	7.90207	8.88019	8.51516	5.48407
HS6ST2	-0.688798	0.620371	4.06533e-06	4.09726e-05	3.12602	3.81481	13.3096	16.0195	11.0563	11.6109	17.0849	17.7121	15.6135	20.2348	8.65307	18.7229	16.4773	15.6261	16.3761	10.1065	9.82233	13.7847	10.062	11.0969	17.5351	14.18	9.6776	19.5113	8.40267	8.19712	10.9622	6.20982	2.51732	8.65497	6.82419	5.7319	6.22727	6.88524	10.6803	5.46815	10.0659	8.27083	12.3021	9.44935	10.1726
hsa-mir-1199	0.981061	1.97392	8.0485e-07	1.17019e-05	4.70558	3.72452	12.2881	3.67535	16.6865	22.8072	5.36076	10.0238	6.73247	5.88442	22.3106	8.44944	10.3336	5.85034	16.7508	17.892	12.4658	19.4177	16.3344	14.7536	11.6805	17.5806	20.3911	5.16695	31.3671	12.2555	27.1736	28.8165	36.4215	27.4426	26.7468	37.8162	32.0142	27.569	27.1446	27.2684	22.7073	29.2706	23.7464	19.0661	27.5459
hsa-mir-125a	0.557202	1.47141	0.000594114	0.00224866	3.99252	3.43531	10.7411	5.70313	13.0541	12.9496	8.11359	13.6406	7.3887	9.77573	13.4357	4.82825	10.8972	4.15185	10.8595	17.51	16.287	9.61273	7.9494	15.0018	12.5745	8.89134	13.9079	10.8158	22.007	7.57717	19.5687	12.0458	19.3862	17.5914	27.6217	16.0541	20.7185	15.6737	10.7896	9.54756	8.6504	15.5407	18.5508	13.2688	20.8549
hsa-mir-6723	-0.528737	0.693161	1.69651e-07	3.6548e-06	13.3597	13.8885	13766.5	18877.2	14546.1	13505.9	18402.5	13380.3	22166	15280.6	11005.4	16741.4	17437.2	20660.3	14725.6	11918.8	14921.9	12426.7	13277.6	11859.5	16029.1	15223.6	12317.6	14740.8	10451.3	14162.6	13325.8	10118.9	9346.63	7667.63	8169.65	8772.66	10127.5	9686.5	13384.9	7088.2	10645.4	10585.6	11325.3	10778.1	8837.61
HSD11B1	-0.546117	0.684861	0.0144731	0.0328068	3.42068	3.9668	12.5702	18.1233	9.68652	6.45053	36.9748	20.5642	16.2681	21.3864	9.08038	22.8895	24.2995	13.8395	9.33918	8.2262	6.59833	23.1026	6.89674	20.5539	18.5349	8.08304	14.2943	26.629	9.05049	19.8231	6.61566	9.06897	4.3402	15.3632	7.24914	14.6667	16.1534	6.25083	8.10355	5.64174	9.48049	9.43858	8.64772	5.37365	10.3116
HSD17B2	-0.641105	0.641222	6.67308e-07	1.01627e-05	6.16925	6.81035	111.05	131.32	136.046	84.5601	96.3972	105.508	150.496	100.984	68.1439	152.537	107.485	197.779	111.455	82.0073	97.5133	90.4878	95.4109	81.0207	104.807	132.543	118.628	108.212	73.7853	97.2403	60.4374	62.9636	36.53	107.386	73.8871	80.3893	89.5853	67.2198	55.268	66.0855	56.1184	67.7822	92.8933	37.7395	61.3289
HSD3BP2	1.29656	2.45642	1.23805e-06	1.6279e-05	5.81229	4.51573	30.9974	7.03386	25.2568	29.6094	15.0101	23.6644	14.0483	15.5178	31.4321	15.513	18.3186	12.6443	26.1171	27.5578	35.9567	22.8302	32.8865	26.6392	26.1297	23.9027	19.1234	4.06931	39.5126	18.2541	24.345	29.4395	30.8878	31.8404	149.545	41.2054	43.2514	151.769	38.7195	52.7286	36.0434	27.9865	116.465	117.249	58.1041
HSD3BP4	0.542901	1.4569	0.00365726	0.0103138	5.04904	4.50614	24.7512	6.08334	26.3352	34.9929	20.0522	26.3511	12.0553	16.2296	35.7463	12.1153	19.305	8.86987	25.2484	25.6775	30.1936	19.5138	27.8229	34.6365	25.5528	23.6718	22.0209	4.22994	41.8704	23.4777	29.1212	34.8913	32.9132	28.7913	39.5578	36.9838	40.208	41.2835	35.8514	45.6402	30.4075	25.2208	26.78	32.4899	46.1125
HSD3BP5	-0.740353	0.598593	0.0232707	0.048491	2.66642	3.40677	15.5279	3.54861	3.85947	19.0606	33.3816	16.3274	4.37489	19.9311	2.71179	17.6142	18.6944	7.26575	3.47504	9.6364	2.5057	3.94122	2.83129	8.60397	20.5346	1.73208	6.80909	8.88823	2.85805	7.46236	9.27428	1.03843	1.73608	6.68473	7.49911	6.42163	5.50153	4.61815	3.96072	8.24562	11.6649	4.21444	10.7399	10.0446	3.12824
HSPA1A	1.44098	2.71505	0.000199769	0.000922197	10.4295	8.98851	299.552	451.227	698.358	921.945	242.122	394.732	350.035	315.23	740.251	342.652	298.316	328.314	551.15	619.796	391.128	1041.15	251.084	656.82	556.52	502.555	713.532	4641.66	640.216	489.781	559.467	371.673	535.568	557.147	583.272	568.336	334.753	364.554	293.255	580.376	364.878	793.894	11855.6	296.862	991.967
HSPA1B	1.35072	2.55039	0.000280481	0.00121824	10.762	9.41125	421.005	625.739	956.657	1191.09	323.713	541.524	458.699	419.027	1008.68	428.597	384.471	411.332	740.474	878.479	549.144	1371.19	317.812	895.015	744.07	689.31	942.142	5820.35	878.303	645.762	744.756	569.839	724.115	746.873	794.426	758.228	435.928	460.859	417.97	795.847	507.053	1130.13	13986.9	434.542	1404.96
HSPA6	0.55133	1.46544	0.013402	0.0308083	8.16385	7.61252	276.817	229.266	207.73	136.916	213.619	215.666	242.952	138.569	246.526	163.892	509.727	132.01	158.332	197.781	85.9453	128.811	223.236	69.7142	146.28	185.217	200.361	1107.28	241.077	268.071	173.8	89.6166	209.487	312.892	389.079	308.833	226.148	280.308	151.873	136.993	166.586	304.625	353.301	183.903	257.906
HSPB1	0.938523	1.91656	2.06659e-08	7.82323e-07	10.343	9.40449	700.429	359.466	980.76	1036.11	383.927	678.171	428.383	505.269	950.646	373.206	492.504	405.341	703.841	739.77	709.446	784.976	750.365	804.067	778.545	683.787	982.682	800.833	1286.46	551.028	894.937	985.264	1808.27	1069.28	1567.98	1813.99	1021.72	1630.72	909.191	1621.64	943.462	1066.74	3055.81	1008.59	1343.4
HSPB1P1	0.813753	1.75778	2.38636e-07	4.68749e-06	8.33634	7.52259	204.548	97.5869	272.66	263.211	111.272	181.358	125.414	140.277	263.043	107.831	135.182	116.252	181.788	197.899	202.21	214.364	208.753	196.126	209.729	171.129	260.919	204.108	361.401	161.531	237.329	267.708	431.127	266.099	377.205	460.098	235.278	399.54	214.972	385.519	232.119	232.716	738.404	272.692	340.167
HSPB1P2	0.859322	1.81419	8.60834e-08	2.18615e-06	7.20129	6.34196	82.8933	48.54	114.536	127.75	51.6952	87.9405	53.082	64.254	106.746	49.4449	61.9075	51.7095	83.7268	87.3152	89.2028	93.5319	81.0185	79.9728	99.558	79.4447	109.38	97.9847	148.619	59.1249	99.2348	114.747	207.606	121.146	179.979	204.779	117.639	186.545	92.4624	186.177	96.8583	118.399	347.164	120.907	149.808
HSPD1P11	0.600379	1.51611	0.00597252	0.015583	4.43834	3.83796	11.5584	3.29514	11.6919	20.0791	9.04086	25.9378	9.62476	18.982	23.6665	3.21884	12.4942	2.07593	13.4658	17.04	23.9294	14.2268	18.2945	22.613	13.6128	15.5887	9.70658	10.1733	35.154	13.5471	18.7341	23.6762	25.8965	13.9558	23.7472	24.3784	22.0061	21.1315	12.8382	34.5738	21.4949	12.3799	28.1748	26.4135	21.8977
HSPG2	0.960941	1.94658	1.64989e-05	0.000124258	6.91837	5.95743	53.6982	73.8793	39.5525	75.0965	95.8635	50.0995	82.6854	50.0116	64.559	32.0263	55.173	77.5406	53.1573	46.7645	45.173	122.995	52.1135	44.833	87.5675	33.3137	68.5346	60.183	54.0261	176.923	55.4776	118.543	359.703	53.1847	68.7731	136.69	83.079	57.3508	109.833	80.5937	253.286	118.49	50.5787	243.232	97.2288
HSPH1	0.652938	1.57237	0.0372676	0.0716972	4.70638	4.05345	19.2639	14.2578	14.0757	26.3902	16.5459	16.0044	14.9232	13.5128	15.0843	18.7095	16.5102	20.2875	16.9273	15.571	12.2622	24.3202	12.033	14.8225	19.9578	15.9496	10.9561	126.965	19.3276	17.6227	16.4619	13.0842	10.6335	10.5255	12.2798	11.4905	8.12061	9.27129	10.67	10.2166	12.2547	10.7666	145.843	11.0521	13.0633
HTR1B	-0.755758	0.592235	3.272e-05	0.000213223	3.23747	3.99323	21.4822	26.3611	20.319	17.4601	22.3703	17.2574	24.5966	13.2874	10.6006	10.8189	15.4064	14.3428	17.701	7.52109	12.0273	11.2469	12.523	19.9656	14.5357	10.7389	13.6182	12.315	6.85932	11.7102	6.21377	7.68439	8.53573	12.314	8.24902	11.6541	9.24726	3.4986	18.0281	9.83688	5.37374	19.0967	7.39241	2.23213	9.26885
HTRA1	1.83762	3.5742	1.79154e-08	7.03818e-07	11.5081	9.67046	490.121	309.11	846.927	2957.15	255.056	561.538	485.321	291.089	2136.64	206.855	409.632	324.977	581.69	717.559	952.164	2116	360.772	345.207	1243.21	819.678	701.916	278.105	2631.41	1652.05	2230.37	3304.65	2712.92	1540.71	2896.41	7944.92	1342.43	4148.78	942.037	6446.63	3122.86	2998.97	1277.35	2667.71	4287.83
HTRA4	2.3771	5.19492	2.76459e-09	1.79791e-07	10.1925	7.81539	222.294	123.821	120.098	808.547	179.31	112.225	259.674	140.087	602.51	215.483	67.8258	102.098	114.785	168.872	68.9066	468.524	78.8406	36.8426	335.936	45.265	458.237	315.372	425.278	1412.8	256.99	3579.16	1498.67	140.145	885.395	984.53	84.3959	1701.44	510.114	3343.96	1473.06	2423.04	230.838	1199.27	598.304
HUNK	0.546228	1.46026	0.00676388	0.0173168	3.94392	3.39769	11.7627	9.37848	5.2784	12.7313	14.7783	8.99039	14.1698	15.9211	8.50515	16.0942	7.11607	4.83597	9.44778	8.28495	5.29328	19.3937	4.6553	7.44574	14.9683	3.92605	18.0369	13.3056	10.9678	27.0941	17.2038	9.52761	24.8115	10.3203	12.9047	14.7162	5.5308	12.2101	21.0669	7.233	17.4646	19.7552	19.0389	24.6154	9.06609
ID4	-0.950135	0.517584	2.69691e-06	2.99413e-05	5.19174	6.14188	73.67	147.394	83.0922	59.2187	71.2837	59.5226	113.164	31.2254	59.9058	57.939	42.7434	75.7713	163.979	33.6099	92.5854	50.0823	46.6074	55.4846	29.5329	98.7285	37.0878	64.2523	29.7237	57.288	29.8632	29.3876	32.5515	38.4665	28.9966	50.4217	25.6348	20.5718	57.2256	38.6242	17.4319	50.1781	42.6807	17.733	26.5321
IDH1	-0.688896	0.620329	7.08405e-08	1.88354e-06	4.74333	5.43223	36.2318	53.4123	38.0902	28.2109	46.5823	40.6806	57.2625	47.0332	31.4869	57.4522	43.8811	59.3422	41.8333	36.1169	38.3232	42.4989	46.9946	43.6204	38.826	47.7284	30.2304	61.3966	19.7364	39.0466	22.0007	30.4837	23.6461	28.029	17.3174	16.1994	25.2836	17.8662	27.1029	18.5808	33.5968	23.4135	29.1202	24.7601	23.79
IDO1	-0.854408	0.553092	1.13555e-07	2.72561e-06	3.85589	4.7103	25.1923	37.3309	35.429	16.0212	23.3749	30.278	30.9699	26.5221	21.4889	23.0882	44.0273	35.144	18.799	21.2967	18.041	24.2668	26.1955	18.6542	21.6497	27.6748	23.695	29.211	12.4802	15.6008	14.0557	14.1342	4.29198	21.227	12.2485	11.7994	17.5191	19.7787	16.7989	8.72782	9.23292	11.2824	23.2466	6.54483	11.9208
IER5	0.637345	1.55546	2.59457e-07	4.96927e-06	8.76658	8.12923	302.619	143.212	274.25	319.956	190.322	265.475	188.12	216.395	474.07	164.697	249.227	170.32	330.129	329.165	303.565	362.208	253.509	395.783	297.52	256.348	393.189	337.967	470.292	242.24	350.661	336.244	436.914	405.071	501.815	546.671	470.44	416.613	480.34	531.915	415.35	431.585	504.636	433.901	526.702
IER5L	0.986397	1.98123	3.38186e-08	1.12631e-06	5.73192	4.74553	29.7716	16.8559	18.8433	53.5442	23.2976	29.7613	17.1107	22.3987	27.8574	20.2071	25.2703	18.9664	32.4699	26.7939	15.2847	47.1985	17.3144	25.1501	36.1085	20.4385	38.6814	43.9057	41.7275	26.9793	22.351	46.8333	98.8119	39.1702	54.9935	127.124	29.3805	56.2575	32.6418	52.9456	58.5868	71.2503	52.4443	58.1594	43.1001
IFI16	-0.536369	0.689504	2.75354e-06	3.03584e-05	3.38583	3.92219	13.045	19.3991	15.3774	11.5624	19.7972	16.9956	18.8347	16.1157	9.51591	16.6843	18.0117	20.1931	13.7916	11.9162	13.063	12.8234	14.396	12.7883	15.0125	14.4109	13.85	22.4026	9.54589	15.2921	8.63745	9.66433	9.02762	13.9089	9.21557	8.28469	9.48137	9.01239	7.50261	8.53494	9.42807	10.2376	10.9352	8.47383	7.8399
IFI30	0.673986	1.59547	0.000997718	0.00346106	8.40763	7.73364	266.854	83.0967	426.207	182.167	253.801	307.189	135.784	197.223	253.223	158.647	179.178	112.446	121.518	148.816	182.832	147.043	292.385	359.639	261.643	277.71	121.984	103.125	181.343	158.049	164.68	391.454	596.103	292.916	244.804	375.388	233.484	494.422	671.138	506.455	481.889	286.582	216.983	276.701	437.065
IFIT2	0.569871	1.48439	0.00101024	0.00349591	6.38202	5.81215	38.8781	46.8924	65.157	43.6502	43.8134	50.5322	91.7755	51.5361	60.5222	42.8284	54.7679	68.7887	40.6146	67.6898	53.3713	76.0367	45.0829	66.2947	41.7613	58.5443	70.9884	94.3438	66.5926	70.6054	35.8915	104.882	73.4941	67.3165	75.366	254.13	51.8549	146.521	45.3434	60.1786	96.8583	58.7387	51.0495	46.3787	101.378
IGDCC4	0.502807	1.41697	8.0621e-05	0.000437417	5.49386	4.99105	37.7885	16.4968	34.5839	44.0139	35.5066	30.3124	23.2517	28.1883	47.1892	21.742	34.1947	13.9024	30.9496	37.1158	34.7874	25.0412	31.1987	39.9496	40.2424	25.0959	36.5808	18.6867	42.5373	36.1063	52.4152	44.1506	51.4555	39.3461	62.3884	49.4108	41.5541	54.6248	43.2037	63.4334	34.5361	52.5268	36.8923	39.2276	48.6035
IGF1	-0.913661	0.530837	8.5383e-06	7.39826e-05	3.5616	4.47526	19.7476	17.5801	20.9028	13.1782	49.5095	26.1297	35.7352	29.1509	11.7628	25.7507	33.0003	33.6732	13.3262	14.2028	10.3449	17.399	19.119	20.6905	22.3144	17.4858	15.4188	31.7131	9.18659	20.4518	15.8458	8.23328	3.43083	16.1171	12.4271	6.94827	13.5281	8.65653	8.52628	6.71636	14.4922	9.67063	9.30527	9.69028	6.93508
IGF2BP1	-0.537558	0.688936	0.00092953	0.00325809	3.45478	3.99234	16.2284	26.171	14.1514	13.8711	28.8805	12.2628	19.4926	15.7392	6.34805	22.353	16.3145	30.7457	11.9093	8.95088	11.1295	10.2055	15.2454	12.0235	15.3048	14.1646	12.1453	19.1864	7.5262	20.0144	9.02697	13.1881	6.96844	8.95207	10.8737	8.28469	11.2177	10.5891	9.03682	9.18591	12.1892	14.531	9.08941	9.7759	7.20267
IGHE	0.769299	1.70444	0.00101045	0.00349591	4.35129	3.58199	8.17258	1.52083	15.2487	15.4231	4.79088	14.3984	8.847	7.81425	14.5861	4.411	12.8387	8.11499	8.79621	14.102	24.2217	10.7983	18.6938	13.4207	12.6514	17.3978	15.1152	2.42731	20.0064	5.96989	13.8496	18.5533	37.0364	14.1122	29.4965	18.3135	35.4673	28.5019	18.5744	17.4074	20.4464	22.7843	22.3632	17.8157	24.2149
IGHEP1	0.777082	1.71366	0.00420601	0.0116063	4.33056	3.55348	7.00507	1.01389	17.0838	17.6056	3.18748	9.35207	8.45812	4.88786	14.1136	5.58826	7.42138	8.06781	8.30753	11.8692	24.5558	14.8036	16.4977	10.3137	12.2284	22.9789	21.1516	2.03466	19.5062	5.96989	10.0162	12.7727	38.4831	13.1349	26.2469	11.8324	38.7448	31.9072	18.0281	25.0985	21.4949	19.4918	21.4101	20.3372	25.6052
IGSF3	0.655369	1.57502	4.77831e-05	0.000287086	7.91601	7.26064	163.802	60.5799	143.141	197.844	89.3654	162.55	106.042	133.206	232.597	88.3839	123.791	68.3876	164.304	276.958	240.578	183.123	161.166	186.861	136.186	137.845	163.599	84.3044	352.541	167.731	206.631	250.262	353.654	167.91	280.654	272.949	247.686	354.653	186.461	268.019	206.201	222.97	212.846	223.926	288.058
IL1RAP	0.604221	1.52016	0.00016841	0.00080364	4.47043	3.86621	13.6292	5.79651	16.1907	26.0676	10.5904	16.447	9.23588	12.2734	20.7666	6.63532	13.5968	5.93973	12.8428	26.6887	21.7732	16.0381	16.7184	15.0831	14.73	10.0643	15.3414	12.4277	33.8679	17.5532	16.2837	21.2988	22.9269	16.6038	18.7807	22.4757	17.2131	31.6642	14.434	28.3458	22.5228	20.7949	24.4456	29.6443	27.8187
IL1RL1	-2.03252	0.244427	0.00107175	0.00367363	5.32049	7.35301	20.8051	640.88	292.968	6.27108	161.924	5.87992	628.555	14.5497	208.462	6.50026	46.0407	592.932	37.8671	9.47188	109.461	20.7347	250.079	93.1104	42.8111	240.424	3.1148	12.829	13.0184	26.3823	23.9647	103.542	272.926	13.2874	2.18724	20.8465	30.1999	1.9872	76.6605	69.1909	2.13639	25.9583	6.61132	2.33134	15.0271
IL27RA	0.635209	1.55316	0.00054947	0.00211172	4.07823	3.44302	5.37055	13.941	8.51354	8.87554	16.3431	8.06035	11.6664	12.5281	8.50515	11.2659	8.3608	12.9274	7.27587	9.75392	8.64465	18.1681	16.0077	12.906	12.4592	6.92832	9.41683	16.7056	12.0038	26.2905	9.18154	12.2535	49.189	9.14753	8.49899	18.9081	9.1302	13.8545	13.7942	13.7427	25.8201	20.4137	8.7872	22.4453	13.9033
IL2RB	1.59695	3.02503	1.99977e-05	0.000145047	5.41809	3.82114	4.90355	13.1987	3.12974	9.76933	17.3366	6.82029	19.9717	9.77573	26.66	6.22053	6.60275	19.2225	7.33793	4.16346	10.4344	79.5522	8.15163	5.94084	19.1173	4.71786	13.3905	10.005	14.0657	89.2695	26.286	28.542	160.505	10.3538	17.9979	36.78	16.1534	21.4114	52.0747	17.5659	109.197	27.8078	10.4211	99.755	21.2687
IL33	-0.871098	0.546731	2.95842e-07	5.41345e-06	4.27244	5.14354	35.8718	41.2526	24.6041	28.118	46.4793	40.1209	37.2109	43.706	33.8357	44.6613	67.0273	34.0641	23.538	38.7513	11.6515	26.5311	25.4816	40.731	38.6177	19.8034	39.6956	13.6268	18.0057	29.8781	18.8036	11.5006	4.88273	28.762	23.216	18.8189	23.9961	15.6038	18.1988	12.9832	26.5738	23.4757	26.6754	11.4707	21.0287
IL6ST	-0.576841	0.67043	0.000131508	0.000653806	5.93443	6.51127	58.6164	96.4462	84.731	82.6898	148.312	81.7596	143.806	92.7982	55.7919	62.9685	102.455	157.753	86.1295	82.0343	83.2282	87.7823	96.3796	72.8786	116.394	69.2471	52.7524	80.4827	54.7227	127.571	80.8717	73.2159	85.0861	53.2433	40.5577	47.6494	43.0173	36.8665	54.8782	46.3635	67.655	49.0504	51.4941	73.2573	34.2658
ILDR2	0.919426	1.89136	3.16717e-05	0.000208596	3.50604	2.58661	4.48658	0.687997	6.16218	10.3098	4.10647	6.55457	3.26381	5.47766	8.24101	2.15866	4.95206	1.18624	5.53835	9.23348	12.3674	6.3032	7.49826	8.32032	6.5592	5.42718	7.3265	2.31002	16.0051	8.87283	12.3348	18.4692	10.3958	7.82399	16.6052	10.8216	13.1936	15.054	9.59939	14.5693	7.97635	9.31315	10.6004	9.74343	10.6095
ILVBL	0.754117	1.6866	6.25947e-07	9.63959e-06	5.4155	4.66139	25.6769	10.2023	26.8217	26.9904	18.6447	31.6214	15.5343	20.2565	43.3534	20.9544	21.875	14.0395	23.4333	35.7756	28.6902	31.2894	22.7126	28.672	32.8042	22.0881	29.9476	12.7587	49.1176	25.7902	30.1745	57.7071	44.9418	32.3096	44.1287	66.7306	38.3435	54.4782	40.3389	49.9284	41.2392	45.1547	31.3231	43.7303	59.991
INHA	2.17356	4.51137	6.62315e-11	1.20279e-08	7.77666	5.6031	63.6294	15.7153	37.2893	201.009	17.4442	55.6991	22.1661	22.9682	63.1107	21.0566	34.0538	14.673	43.8724	59.9925	34.0148	97.5692	29.4563	30.7757	34.6088	30.0227	91.633	21.2568	156.693	87.7115	94.8759	375.808	177.297	89.2471	146.983	648.763	62.2727	464.264	141.357	365.194	146.074	463.654	94.3578	205.542	205.595
INHBA	1.88132	3.68411	1.11767e-06	1.51943e-05	10.1167	8.23542	301.218	43.386	188.168	1727	70.2791	516.723	75.6046	133.665	412.52	57.6112	108.095	19.2495	152.359	539.873	241.173	370.186	147.808	371.552	377.851	129.483	345.091	420.603	1591.03	488.498	235.381	1767.31	1184.39	272.041	1393.71	2327.17	453.974	2338.79	229.449	2200.81	791.25	1661.15	890.437	966.264	772.983
INMT	-0.80945	0.570599	1.32227e-06	1.71059e-05	3.98788	4.79733	15.0901	39.0031	29.769	21.2431	57.1139	26.5836	50.4085	18.5312	13.8979	24.0742	18.2951	48.7135	22.3434	18.0389	30.7887	12.4485	30.3819	25.3707	36.3969	26.0967	18.9061	15.7954	16.3623	25.5155	18.0617	19.4965	17.0715	19.8783	13.8734	13.2595	15.3926	9.83106	13.4869	21.048	12.4841	17.3516	17.0862	10.0136	9.23988
INSIG1	0.76617	1.70075	0.000214584	0.000978848	6.49281	5.72664	50.9813	30.2266	38.1028	124.355	29.6726	86.0804	20.3675	56.0285	72.8895	34.2001	40.9428	18.2587	33.4654	95.7177	74.6697	56.6991	40.4729	75.7076	62.2382	26.3661	44.6213	45.9404	198.039	45.5204	65.5228	81.8111	98.619	69.7597	85.6982	91.6866	142.201	81.0742	39.2658	113.245	82.5065	69.7577	84.757	95.3409	130.247
IRAK3	-0.670491	0.628293	9.5755e-05	0.000502029	3.78548	4.45597	17.1624	39.4994	19.7136	13.0466	27.5862	17.4985	24.7586	18.5707	12.4085	13.7695	21.1995	36.9263	32.108	13.7103	32.1564	13.2656	36.8068	16.2887	19.1502	19.6687	15.2118	16.4914	13.9568	34.9774	11.2219	14.5727	21.0259	12.5485	10.2904	14.746	12.1736	9.09636	8.87748	10.4155	9.30574	11.6775	14.8313	9.79657	11.8178
IRF2BPL	0.614024	1.53052	1.12085e-08	4.9261e-07	7.91415	7.30013	128.426	119.132	147.909	246.478	125.529	176.088	156.718	121.295	177.992	111.05	134.43	152.958	152.685	163.349	150.718	199.176	165.631	173.403	167.045	145.726	194.132	140.605	291.235	179.9	181.961	174.664	428.667	201.598	223.348	293.135	295.444	228.948	207.87	290.333	257.022	230.214	203.221	270.46	243.655
ISG15	0.809672	1.75281	2.16777e-05	0.000154439	5.96737	5.1577	25.1015	51.5816	33.8271	27.9361	32.5703	30.4846	33.3464	39.8622	42.7723	36.3907	28.1825	32.5543	20.7417	27.8515	23.5535	97.6653	17.4233	34.1953	33.1091	27.9442	52.1548	59.9688	35.154	68.6537	27.2664	79.0246	96.2078	57.348	77.4908	164.584	29.3805	58.6365	53.9478	29.6553	60.815	73.8843	41.1464	44.6426	68.126
ITGA1	-0.741817	0.597986	3.98678e-05	0.000250148	5.68057	6.42238	120.888	129.669	62.5948	68.0111	162.719	89.4167	97.2892	103.154	35.1828	146.023	104.597	107.112	64.8003	64.8023	43.7423	77.1216	68.4488	65.948	79.0894	55.4101	54.4934	115.042	39.2165	103.915	39.005	71.2512	38.3385	55.4381	40.7809	35.8626	41.7548	28.5286	45.6946	36.3097	62.4252	51.608	42.5611	38.1765	36.6782
ITGA5	0.857516	1.81192	5.34403e-08	1.55868e-06	8.09853	7.24101	160.075	84.4551	130.55	224.228	138.145	174.371	87.1688	109.46	217.92	75.9659	132.096	63.6714	177.603	181.247	231.979	163.246	145.301	217.831	167.152	130.874	163.574	92.7951	398.599	213.574	172.388	266.581	390.24	201.246	237.904	378.391	225.581	321.979	206.367	319.153	303.611	289.428	219.154	319.481	377.322
ITGA9	-0.520125	0.697311	0.00101303	0.00350268	4.60283	5.12295	35.6091	34.7257	27.9244	21.9706	61.6343	40.5859	33.2006	46.9092	17.1027	53.4461	46.8064	55.649	26.3343	27.0877	19.5131	32.5872	33.8122	35.0501	30.1385	23.8738	26.9466	55.1767	22.2571	32.3752	23.2553	20.6648	15.4439	30.9316	25.1845	17.5406	24.2009	19.977	19.2914	11.8983	33.422	19.4259	25.6642	21.0502	19.0011
ITGB3	0.665565	1.58619	0.00120492	0.00404934	5.91923	5.25367	44.4588	12.9778	37.505	47.7533	28.3048	28.7279	30.0992	28.7957	62.6916	11.3911	42.3301	12.1347	28.365	47.7119	58.1572	36.067	65.8384	32.6289	47.5294	52.355	45.3457	9.61643	62.9629	33.5921	78.4233	55.4522	74.9698	45.4093	47.8943	94.7547	99.1447	74.814	79.1598	55.8388	57.0927	31.2395	57.8561	62.078	68.7749
ITGB8	-0.593501	0.662733	5.46952e-10	6.26715e-08	3.13894	3.73244	13.0761	14.7521	10.7838	8.49723	12.9586	14.8186	15.4191	17.3685	12.918	11.4269	13.133	12.097	18.3526	10.8821	11.3759	16.284	15.5939	11.6484	14.9741	10.9929	10.7497	13.0646	9.46015	12.1924	10.0904	10.0728	6.24989	9.12408	8.84895	7.01622	7.11688	6.57737	7.51171	8.96892	10.7213	6.4797	8.08981	8.15968	7.92487
ITPR3	0.675543	1.5972	1.51272e-06	1.8787e-05	5.86794	5.1924	19.9645	32.5078	32.919	31.5736	35.468	30.278	61.0054	35.4489	42.3409	22.4871	50.6345	54.1156	38.7142	26.2651	34.1401	34.3655	31.5253	40.207	44.4147	33.3714	35.5666	34.6427	46.9435	47.9313	24.9478	72.0671	96.4972	60.4558	52.0563	88.4757	63.97	47.511	35.2368	53.1626	70.3828	64.7311	36.4739	78.7446	76.8735
JAG1	-0.593456	0.662753	7.00413e-07	1.05171e-05	6.82341	7.41686	185.051	216.296	154.455	114.994	212.422	159.829	275.424	146.414	118.538	144.788	182.998	224.326	229.751	129.386	149.047	116.506	198.953	153.29	124.899	207.08	143.426	113.441	100.318	208.64	92.7737	109.624	77.3521	142.178	122.694	99.9712	113.581	99.5935	79.8518	99.1886	126.043	138.506	120.65	74.6937	118.95
JAK2	-0.569135	0.674021	9.55343e-07	1.34236e-05	3.45068	4.01982	10.6944	17.8191	19.4563	13.4443	13.399	15.9967	19.3662	16.837	13.6822	7.54638	16.1016	25.7604	19.8078	14.102	24.3804	12.5542	22.585	13.7663	12.5284	18.6603	11.6769	11.6511	10.0889	13.9833	14.8389	12.1912	12.2104	9.61664	8.64897	8.94271	14.2806	9.79608	12.4285	9.98154	8.75526	10.0093	7.81085	10.0694	10.8446
JUNB	0.833156	1.78158	1.53962e-08	6.27917e-07	9.35096	8.51781	378.974	280.467	339.066	478.697	312.953	341.015	343.769	308.173	639.858	223.441	267.358	324.883	319.704	359.72	245.558	506.975	207.991	539.403	393.848	340.18	545.307	451.051	648.492	420.188	404.73	736.975	635.261	468.87	525.688	1129.02	403.485	861.915	509.431	1127.05	495.301	763.866	770.066	521.202	881.699
JUND	0.599914	1.51563	1.34617e-05	0.000105769	8.82479	8.22487	312.66	159.624	250.979	429.445	212.634	304.278	186.468	236.658	451.944	201.669	222.688	189.192	367.323	334.747	313.024	373.262	321.733	359.822	325.727	300.862	428.321	205.929	427.279	229.439	379.875	430.222	640.252	422.487	424.2	712.206	540.496	407.167	527.186	601.352	385.795	559.466	471.161	361.357	436.273
JUP	0.62255	1.53959	1.02598e-08	4.65806e-07	6.32068	5.69813	51.5591	41.1405	52.1465	65.6432	37.6435	46.9551	42.1635	42.0159	75.9206	39.809	39.5711	40.4588	49.6447	67.0209	59.5199	70.2912	53.1077	57.1731	46.5533	55.089	57.0805	54.7051	77.0794	50.8765	68.1802	71.8914	116.095	74.7951	80.9519	133.455	80.335	90.9528	59.8731	77.382	73.357	87.4597	55.2875	95.5142	90.5495
KATNBL1P6	-0.557864	0.679307	0.0103869	0.0249747	2.8201	3.37797	5.48731	6.27344	11.0108	7.49328	11.5908	5.52857	6.85399	7.30807	11.2169	8.76239	9.01839	7.36011	9.66497	12.163	17.0387	4.95056	17.4778	16.0497	22.7265	14.0298	6.08472	3.80159	6.85932	7.80678	9.13517	18.0168	3.76151	6.33291	5.18688	4.51892	4.21394	13.5046	3.96072	3.54417	5.5048	6.78261	13.8085	6.94441	3.07031
KAZN	0.719542	1.64666	0.000123999	0.000624538	5.26952	4.54998	22.5476	9.18837	21.9366	29.2456	11.8661	21.1197	13.8417	17.6651	34.4366	11.7577	18.5652	12.3258	25.4248	43.0259	54.906	31.9864	27.2648	20.5723	18.6455	22.7047	22.9082	7.56303	47.4258	20.2488	38.6158	39.0061	53.493	35.0216	49.3691	50.5554	45.0658	36.5429	40.6828	50.8661	28.9657	42.7699	31.0342	41.0309	35.9892
KCNA7	0.700873	1.62549	8.22029e-07	1.18799e-05	3.87083	3.16996	10.8579	8.99827	7.03786	8.00253	10.1999	12.1939	6.02763	7.97244	12.203	10.4612	9.20627	4.62366	6.7329	8.9313	7.01595	8.84371	9.58283	8.27305	11.5363	12.24	7.82321	8.78115	5.5732	10.4473	15.2098	22.534	16.6374	14.0731	17.4979	16.5297	9.59842	13.8545	18.4378	23.0009	7.99507	17.1211	10.461	12.8968	22.3611
KCNJ5	-0.673152	0.627135	2.28755e-06	2.63849e-05	4.24113	4.91428	23.5448	23.6574	25.465	23.3286	64.561	33.5503	47.4108	26.3533	16.7638	22.1146	52.3254	37.807	28.6691	22.6808	25.7669	19.3536	25.1912	29.7094	31.1095	22.2091	31.0514	26.7718	19.3871	16.111	22.5056	12.3919	16.2516	27.0908	14.6233	10.9009	25.4397	14.8807	16.89	21.0721	16.427	17.165	23.665	19.0558	19.3873
KCNJ8	-0.514038	0.70026	0.000508504	0.00199119	2.92437	3.4384	7.82233	8.36459	14.019	14.4773	12.8658	9.14539	12.6872	11.579	7.95047	17.6589	11.32	12.0781	10.045	9.28385	6.32688	7.83438	8.92946	11.9683	14.5934	7.15926	11.0829	15.5276	9.43157	8.266	5.93554	4.82871	3.32749	9.38208	4.87442	4.87568	6.90618	5.2479	8.94577	9.33057	10.0266	8.75812	9.69382	5.82834	5.21373
KCNMB4	-0.665359	0.630532	0.000139769	0.000687417	2.90505	3.57041	6.36294	19.961	13.3946	6.69303	10.8374	6.56195	16.576	9.39609	5.85499	7.55532	9.91083	22.3162	15.9092	6.63971	12.2779	9.08403	18.4034	12.1338	7.67162	22.0551	9.41683	11.0835	4.07272	11.2509	8.4396	6.54212	6.22096	11.4344	5.12439	6.12433	9.71547	6.36745	6.69225	7.9563	7.60187	7.77037	7.67137	4.89829	5.38752
KCTD12	-0.535714	0.689817	6.17451e-08	1.74521e-06	7.08783	7.62355	170.223	185.035	183.552	211.776	263.634	236.385	250.049	259.674	123.818	189.017	277.832	219.388	197.697	183.092	141.948	186.199	176.956	175.885	209.672	139.663	158.782	135.412	133.542	232.194	136.193	132.763	138.959	121.674	117.424	153.108	133.441	109.786	101.408	121.297	163.375	126.894	145.128	140.562	104.97
KIAA1199	1.08808	2.12591	0.000741641	0.00271315	5.02853	3.94045	23.5448	5.47078	1.47568	27.8634	13.542	26.5406	4.27767	20.9118	7.33415	6.86983	13.1205	2.65782	18.6965	51.2179	17.7696	13.6661	21.271	13.8619	14.6703	4.31095	13.1353	9.29873	41.2988	20.4737	13.5405	11.8035	13.31	21.6765	51.3897	44.8325	6.04779	24.7234	26.4959	33.6817	32.3953	25.55	56.001	60.9289	93.8664
KIAA1551	-0.72086	0.606735	3.76022e-10	4.72139e-08	4.44459	5.16545	31.7271	46.9874	31.1454	31.5373	44.4654	29.3479	44.7089	39.969	29.3058	29.1595	44.951	46.8499	38.2662	30.4957	35.5026	30.0999	36.0445	34.5813	29.8645	35.3489	32.7778	41.3356	28.1518	37.3549	21.5627	24.2214	13.961	20.5086	16.4199	18.8189	19.5626	17.4055	16.0478	15.8764	17.137	23.0477	25.577	14.8499	19.3053
KIAA1984-AS1	1.28765	2.4413	7.25454e-14	5.37115e-11	4.89251	3.60486	11.2081	7.09723	14.0757	16.7326	7.76586	13.1239	11.1803	9.87064	18.6127	5.72237	11.0851	7.17138	9.88216	14.102	17.7904	15.3804	12.8497	14.2296	8.76757	12.24	16.6605	13.1717	21.7212	16.3024	24.0204	40.9142	51.9378	15.8323	30.7463	58.746	29.8487	39.884	21.0328	37.033	24.1163	37.1397	12.2742	30.2578	29.5445
KIF2A	0.584853	1.49989	0.00264828	0.0078478	5.27598	4.69113	20.5716	9.40383	29.5704	64.5441	14.5465	26.8575	12.8622	22.152	36.4612	12.4104	19.5492	9.33224	23.2502	49.1221	30.4317	25.5795	27.714	30.1801	35.7971	21.2584	21.0502	19.3399	57.604	28.1618	23.399	48.692	38.2227	24.1471	37.0456	53.4422	44.8668	58.5666	15.9385	52.8154	34.4968	43.4745	37.1294	34.7716	45.2436
KIFC2	0.59124	1.50654	7.86307e-10	7.64465e-08	3.79879	3.20755	7.27193	7.6947	12.2109	9.39518	8.36197	8.32607	8.94422	7.74194	12.2207	7.22961	7.67636	10.1235	9.72702	7.84007	8.03612	8.5416	10.2051	9.94341	10.8276	8.74288	13.1422	9.56135	11.8405	7.65917	13.037	11.0667	19.4276	12.7998	16.7123	15.3236	14.1635	17.473	11.4529	14.094	15.4846	17.8925	16.5582	13.2865	13.1254
KL	-0.984716	0.505325	5.41049e-10	6.26715e-08	4.99957	5.98429	87.5634	76.7176	48.2434	46.4147	77.6586	64.2072	66.6928	93.6445	37.5952	84.6733	87.1777	60.0446	61.9716	59.9337	44.0167	50.9795	52.2337	60.0072	56.6431	50.0379	62.3925	16.2772	35.3922	46.9937	35.6132	19.4533	10.0307	52.0706	30.0798	27.3514	43.8562	23.7905	32.141	19.2398	30.9317	32.1351	61.8824	20.1305	38.1181
KLF4	0.679905	1.60203	3.59271e-05	0.000229614	6.42822	5.74832	49.1756	24.891	45.7915	92.8585	44.1611	58.7992	46.3738	46.0883	98.6104	25.1963	37.4827	40.4051	54.3193	59.2991	63.4693	59.3874	52.858	60.2057	57.8659	42.0087	69.7715	41.4641	61.2766	79.5832	65.6619	85.1306	81.3933	74.9863	55.5684	206.943	63.8178	76.1295	80.0612	130.802	54.7073	117.056	91.8611	64.7814	118.711
KLF9	-0.835396	0.560429	0.00265217	0.00784968	4.45425	5.28964	22.8832	71.3525	45.9731	6.69303	41.1475	35.9616	52.207	23.9173	24.5293	6.43767	21.3247	74.1672	58.75	18.5677	75.2961	39.7967	79.8206	19.0832	20.7653	59.3526	23.035	18.5261	15.8622	52.8106	13.0767	21.9109	63.9457	25.8007	9.74884	20.4541	28.4441	9.65613	18.5744	25.4602	10.3543	10.9312	20.2245	10.1686	18.4218
KLHL15	-0.560368	0.678129	1.55826e-05	0.000118655	3.20393	3.7643	11.5584	18.25	16.0055	13.8226	18.4294	11.7805	18.8606	11.1994	10.2308	11.5342	15.3125	20.7593	13.7916	10.6941	12.4032	9.22822	13.7209	11.3617	15.1125	11.5472	9.27196	19.3828	9.71737	13.7767	11.2219	9.55357	7.81236	8.67843	6.99917	7.84865	6.20386	9.37625	6.00937	8.96892	7.20867	10.0093	10.461	6.20036	5.79303
KMT2C	0.503236	1.41739	0.000539554	0.00208237	6.44806	5.94482	61.0358	30.5706	62.0435	86.3234	44.782	60.1647	44.8183	61.3796	94.9566	20.0155	51.4196	33.754	66.1965	89.1871	90.9567	65.9433	76.7016	80.5558	57.4836	60.0289	55.3937	38.1919	112.883	62.159	96.7374	96.7299	97.0449	66.2945	117.477	103.527	105.825	93.8924	68.0542	100.818	72.9199	74.0913	79.5132	98.0809	87.1851
KPNA3	-0.507283	0.703546	2.53078e-10	3.43081e-08	4.89798	5.40527	32.9822	43.1537	38.9353	42.2679	51.0577	45.0553	43.36	42.0451	35.9928	43.2308	50.3996	45.6704	41.2661	45.009	38.713	42.1038	54.6657	38.056	42.0497	44.6299	28.3229	39.0333	33.8679	41.3874	33.9439	39.4604	24.0158	27.8531	22.8098	29.6108	27.9759	20.3618	26.769	27.4854	27.0653	28.5791	26.8498	30.0718	28.27
KRT18P19	0.568726	1.48321	0.00252556	0.00754923	3.66865	3.09993	11.6751	5.32292	8.173	0.727503	10.5477	2.68678	9.3331	4.08113	5.05378	8.94121	5.44861	10.2853	14.5517	11.9867	9.52164	11.7275	12.4141	7.6112	4.84523	10.8544	13.9079	10.8158	9.71737	8.49561	15.0243	12.1496	17.3608	14.0731	10.4988	14.746	10.1837	14.974	9.69694	9.11358	15.4659	14.2237	17.8534	11.6567	12.6288
KRT19	1.17949	2.26496	1.22637e-07	2.87197e-06	8.52386	7.34438	197.326	68.5643	175.055	383.332	74.5788	223.328	73.3454	84.0902	224.832	120.438	105.201	70.8242	133.944	287.615	130.153	260.12	71.6379	212.594	246.085	78.2075	191.441	146.235	472.456	261.609	172.939	443.514	700.922	173.786	382.955	591.639	292.919	552.559	181.393	353.157	395.222	415.724	299.721	385.06	403.526
KRT19P1	1.13027	2.189	3.9898e-07	6.79678e-06	6.21223	5.08196	51.0203	15.3351	52.8975	76.9698	13.4454	54.6657	17.2079	18.8871	48.8122	32.2778	25.2703	11.8894	25.6285	58.2885	28.3144	34.7981	18.7301	40.924	36.3393	15.8197	33.7557	41.4427	99.1744	71.8683	39.4157	85.5667	117.33	34.9483	97.3634	133.784	33.1263	103.419	29.6371	43.398	74.577	77.7037	60.9525	97.2217	93.4995
KRT6B	0.871098	1.82905	0.000383904	0.00158519	3.53498	2.66388	2.68528	8.23785	8.62706	7.56603	4.28861	4.44353	6.02763	2.65748	5.6701	2.68236	6.66985	5.66162	6.84149	9.16633	4.76082	12.7849	9.58283	4.41229	2.07653	8.19851	9.85145	5.0331	6.14481	10.3325	8.16137	8.51514	39.2065	8.7957	6.87418	24.4973	5.38448	8.95641	19.1207	11.4281	10.2232	5.53145	4.18438	17.857	8.34196
KRT7	0.608129	1.52428	6.21793e-07	9.59096e-06	7.14984	6.54171	97.2358	118.011	86.192	81.8609	75.599	70.9692	108.939	84.7254	87.1565	79.4461	97.7281	121.601	96.0399	86.818	83.3144	117.652	103.459	94.0242	71.232	112.852	81.0962	91.2382	113.454	127.796	97.6154	99.1143	308.154	136.491	120.12	127.134	90.5997	155.198	138.489	145.917	201.752	125.359	109.642	233.181	135.325
KRT81	0.521735	1.43568	0.126849	0.197146	6.11204	5.59031	110.563	11.6597	50.6272	74.0598	6.14315	25.1111	21.2911	39.7673	35.9928	37.4637	24.7066	17.9285	70.4782	116.224	41.9704	183.988	26.2439	33.2025	33.4552	18.2446	32.307	5.67562	18.1486	44.3149	20.4034	61.2674	56.1333	75.5258	59.243	39.0054	40.7348	220.272	62.9618	27.9194	75.8876	145.135	37.1015	144.716	110.415
KRT86	0.728689	1.65713	0.0355957	0.0689353	4.22367	3.49498	26.7068	2.40799	11.7203	15.3503	2.23124	7.67283	3.08673	8.87408	10.5698	8.33768	6.99864	2.59491	15.0676	28.6742	12.1213	39.0998	5.47202	9.26581	7.49858	5.687	7.0264	0.696066	4.4657	8.81133	5.75006	18.3283	21.484	18.5296	21.4662	16.3811	7.69629	55.068	19.0524	8.46261	14.1552	40.3335	11.8906	35.4971	28.0672
KRT8P11	0.539221	1.45319	0.00811012	0.0202437	4.75533	4.21611	23.2335	29.0226	8.85408	42.4862	10.0261	11.4188	18.9092	13.4298	14.9148	8.98592	12.1185	22.5993	29.4293	12.5156	19.6071	24.176	4.68252	20.3517	19.8424	23.6718	20.0651	4.87247	20.5065	23.8796	30.3269	24.5589	36.3854	31.8991	16.9355	23.1892	20.4259	36.3854	45.002	19.5291	23.8541	29.4352	22.6654	36.3341	39.7981
KRT8P14	0.544282	1.45829	2.04961e-05	0.000148057	5.07329	4.52901	32.1066	21.6719	20.6595	31.2826	20.8635	23.871	24.1105	17.0838	20.7082	22.8895	20.4793	12.4556	21.8276	22.4458	22.8018	28.8382	23.7393	19.3038	22.265	24.2491	31.2929	11.1371	30.724	25.1424	25.3188	32.8144	57.8694	21.5788	29.9964	31.2757	29.8487	40.8636	47.1189	25.1708	45.087	32.9253	38.3568	38.9383	42.1733
KRT8P22	0.629615	1.54715	4.94247e-05	0.000295841	4.79105	4.16144	23.1167	11.7865	15.8919	12.9496	15.0681	20.6676	13.9996	12.9078	16.394	19.5813	11.6487	10.5684	19.5471	19.9779	27.9385	25.7621	25.1549	13.6781	22.9572	18.2446	17.6747	7.28193	25.8654	20.2058	18.1776	20.0417	42.8233	29.4363	23.3722	36.8649	17.441	22.8109	43.4314	22.133	33.2909	26.6036	28.8722	45.3866	34.4106
KRT8P24	0.767982	1.70289	3.6573e-05	0.000232507	4.00648	3.2385	10.8579	10.5191	9.30814	14.5501	3.94089	14.0539	4.08323	6.54879	8.38189	6.16944	4.13343	4.90674	15.3119	10.459	8.51936	13.7462	9.80062	12.7956	8.76757	7.62115	13.7631	5.35436	11.718	9.18445	7.41943	13.8111	23.4371	14.425	13.2484	14.8649	16.2705	19.5922	22.8083	10.7048	22.1503	19.6235	15.3427	30.0098	19.3487
KRT8P36	0.639652	1.55795	0.000376549	0.0015595	5.38937	4.74972	32.5736	34.599	16.8001	50.1977	14.8363	15.8107	21.9717	20.5955	25.8852	12.6965	15.7822	22.4578	47.5647	21.6231	30.6948	41.3347	23.6304	26.4737	23.534	37.2975	28.6851	9.42367	32.8676	25.4868	36.9116	31.776	58.7374	52.1878	30.9963	43.5244	36.4038	53.7385	77.3024	30.3786	39.189	52.5487	31.6618	57.2913	53.991
KRT8P48	0.586426	1.50152	4.72432e-06	4.59308e-05	5.00032	4.41389	30.4721	17.6163	21.0001	32.1556	13.909	18.7041	20.2217	17.7482	21.6943	21.3695	12.776	17.8341	29.6465	21.0356	26.1845	20.1867	19.3835	18.5316	24.803	20.2076	22.3106	14.0284	24.4363	25.9461	26.4317	27.9338	56.278	31.3127	26.3719	39.3622	29.4976	28.1287	42.0656	18.6611	39.8443	38.7201	25.3853	34.102	47.6187
KRT8P49	0.656469	1.57622	0.000465301	0.00184377	4.32955	3.67308	16.2284	12.4201	17.2541	21.8251	6.37496	13.2272	8.94422	6.73861	11.0937	9.12003	9.11233	10.8514	19.1127	8.46123	14.7836	18.2642	12.6319	11.9132	13.8435	11.4317	14.1977	4.92601	10.4319	19.8614	16.8792	14.0188	38.9172	20.1715	10.3738	20.8108	15.9193	24.7701	34.9636	6.65436	25.8201	25.9451	17.2954	29.8857	24.2149
KRT8P50	0.710438	1.6363	9.67936e-07	1.3561e-05	3.55067	2.84023	8.28933	4.43577	5.56218	8.29353	7.53405	14.5706	7.97202	3.32185	8.38189	5.63296	5.07284	7.26575	7.16728	4.70068	5.88838	7.20955	9.58283	4.41229	7.38321	7.73662	9.85145	7.4961	10.7177	10.6769	7.97588	10.4882	21.267	8.44388	8.99893	11.5351	8.42788	12.8748	15.2966	9.69222	11.1407	9.21908	14.9243	18.4771	13.4398
KRT8P8	0.648287	1.56731	9.84028e-08	2.43477e-06	5.46978	4.8215	37.3604	26.3611	22.4758	34.0471	19.3567	32.9648	27.5132	27.0493	28.2272	21.7271	17.0034	18.9664	33.1215	26.9114	31.4465	35.1826	35.3911	26.1428	32.4169	31.8703	28.2505	18.2048	44.4427	41.5596	36.7262	45.5871	75.2302	41.5157	33.496	47.4487	30.9022	40.3039	69.1078	35.1524	45.8734	38.9835	39.4727	52.083	61.7537
KRTAP26-1	1.25342	2.38405	5.90383e-05	0.00034211	5.70809	4.45468	36.7766	8.61806	21.3406	51.7982	14.9522	14.364	15.4579	15.0907	32.0484	6.16944	15.2185	10.9458	27.8004	25.7362	33.8269	8.26695	17.75	19.9656	11.0748	35.4499	37.8122	1.07087	47.0149	29.3902	16.8792	46.2102	87.5274	29.9054	86.7397	37.4595	39.2131	89.5641	62.6887	203.103	30.0143	41.4859	22.0377	30.2578	40.4353
KYNU	0.522598	1.43654	0.00114776	0.00389438	4.36861	3.84601	14.302	5.61864	13.9433	19.9821	12.1317	14.4673	9.3493	9.61754	21.5916	8.8667	11.0068	4.7652	17.7191	19.1357	16.3705	15.4925	21.8881	16.6196	15.1125	18.8797	15.2118	6.01473	29.5094	14.3316	15.7354	22.6724	19.6274	15.2459	27.3301	17.3424	18.2604	30.811	20.3499	26.8103	20.7522	22.4111	20.55	21.1019	23.0949
L1TD1	-0.578323	0.669742	3.11627e-07	5.63798e-06	5.96943	6.54776	118.035	99.9949	74.2381	86.7184	94.6972	134.029	103.734	98.1369	77.779	128.038	113.481	109.269	97.4098	65.222	53.7472	99.3956	76.0093	92.2169	86.0606	92.2621	63.1652	95.5217	61.0194	77.4938	68.4442	76.0132	46.0061	63.2118	43.8698	46.6163	37.6914	50.9396	67.0591	45.4233	81.9167	66.9042	67.787	57.6634	73.5715
LA16c-380H5.5	0.647005	1.56591	4.65743e-05	0.000281582	3.62372	2.97671	7.82233	2.91493	6.81083	8.43903	4.40452	4.44353	5.93041	7.30807	12.4496	5.54355	7.70321	4.5293	7.71025	12.5743	15.7859	4.80637	12.9586	9.92766	7.84467	7.62115	7.82321	7.4961	11.4322	8.95483	11.5929	15.5765	10.1271	8.20932	20.1226	15.4595	14.2806	13.8545	14.204	14.1767	9.83	15.9358	11.0189	10.0446	9.38471
LAD1	0.867612	1.82464	2.96267e-05	0.000197751	5.91593	5.04832	37.1969	8.31389	40.4791	42.1952	19.4494	32.1174	17.0718	24.5058	49.8229	16.9525	24.7254	13.9276	36.3794	43.2698	51.016	38.3548	47.1301	41.4094	29.8097	37.182	43.5492	5.39719	52.3595	30.1709	50.211	55.6184	75.9246	53.3371	86.2898	76.2747	72.4798	76.8572	72.7407	97.2116	52.8461	55.2091	44.1592	60.5899	69.0529
LAMA2	-0.754877	0.592597	5.58266e-07	8.83769e-06	7.72594	8.48081	334.638	499.499	412.623	264.811	484.613	349.385	316.572	404.957	172.537	427.479	439.153	519.477	435.874	251.487	244.055	230.874	361.18	326.951	380.784	327.017	317.818	468.453	186.917	342.752	201.414	162.099	100.584	321.454	201.664	173.354	234.839	129.903	164.472	190.119	185.033	200.647	241.02	159.039	146.303
LAMA3	0.787454	1.72603	0.00958467	0.0233196	4.67164	3.88419	17.079	8.7448	8.87841	19.9752	7.96456	14.1868	7.77064	16.0533	19.0529	3.07833	9.80347	5.72902	8.93583	11.8524	21.2716	62.8055	12.1341	22.9124	13.2832	7.72013	10.5241	5.08664	11.5751	44.7578	12.0102	27.6445	96.4352	16.6113	15.6856	29.0077	28.4525	9.996	26.7495	10.7462	51.2565	12.4552	7.28282	25.3949	27.4341
LAMB1	-0.838975	0.559041	3.2978e-06	3.48041e-05	6.55419	7.39317	132.8	298.571	187.438	94.8552	182.672	128.894	184.92	152.017	79.7702	143.527	145.161	305.488	222.052	91.5458	219.682	116.972	292.059	107.321	138.009	200.85	105	200.294	72.9353	183.804	83.3473	88.8977	118.577	102.373	51.59	52.672	94.2824	50.2829	77.7856	90.2456	111.951	71.8987	76.2952	86.786	77.0295
LAMC1	-0.5549	0.680704	2.05681e-07	4.22106e-06	8.41376	8.96866	511.214	658.733	521.899	448.287	712.199	495.97	603.459	548.406	308.61	476.403	596.372	700.437	482.47	409.939	383.81	386.848	494.514	469.505	480.966	420.106	410.043	566.901	299.071	466.512	355.808	283.838	234.323	411.522	264.281	275.971	376.114	232.377	350.956	309.958	369.04	340.755	387.125	314.648	298.592
LANCL1	-0.659488	0.633103	1.82205e-11	4.61102e-09	2.79623	3.45571	9.44225	12.4043	10.0744	9.16654	14.6479	12.4005	12.0309	12.3264	7.85802	11.3106	12.8582	12.8448	11.5925	10.9144	11.7924	9.55265	9.62367	9.01762	11.9256	10.2626	7.47914	11.2174	6.68069	10.5765	8.32367	7.78823	4.2317	8.37058	5.4681	5.44054	6.59891	5.65024	6.91419	6.05764	6.55334	6.60152	5.38739	5.68883	6.35785
LASP1	-0.519604	0.697563	0.000143938	0.000703965	5.7514	6.271	110.265	120.456	86.1697	96.7417	121.562	84.1055	93.0177	68.3141	37.6089	108.904	70.6753	88.1745	59.7515	47.3202	39.0749	82.3384	56.7468	58.3158	73.0759	60.1224	58.5292	65.3351	41.5846	68.794	36.8395	63.1597	62.1613	46.1155	55.0074	55.3106	45.8201	41.6567	80.8989	55.9834	56.0092	71.3088	40.449	47.1503	35.8782
LBR	-0.536702	0.689345	1.82433e-06	2.2004e-05	3.14446	3.68116	13.1491	15.6678	10.8264	11.9129	15.8215	15.139	14.2427	15.6364	8.89035	18.4301	16.1932	13.5289	11.9455	10.9878	9.49032	10.9225	9.8823	10.2724	14.3338	10.8111	10.431	16.4914	7.35948	14.4224	9.66844	8.90455	5.51567	8.95696	7.84282	7.4919	6.97934	7.27709	6.82883	6.90752	10.0102	9.07091	8.26415	8.13797	8.09576
LDHB	-0.692564	0.618753	0.000113553	0.000579507	5.41357	6.10613	62.1116	115.837	52.2845	34.0035	79.3625	81.3268	75.9481	83.312	24.7512	156.605	75.2847	78.4795	56.7301	46.7483	38.049	68.9137	47.5657	55.8045	61.7191	91.246	59.7751	72.8835	37.3404	68.0567	39.7125	32.6794	24.2762	48.0597	23.7847	26.9946	31.3939	35.1539	28.4079	26.2124	48.8748	40.8669	71.3298	54.8856	55.868
LDLRAD2	0.889005	1.8519	4.57901e-05	0.000278063	5.29365	4.40465	18.4467	25.3895	14.0757	23.3771	34.3862	15.8107	27.9345	16.1031	21.8176	17.7632	19.1954	25.7289	18.1716	13.9845	15.9947	38.7073	18.5123	15.1856	26.9949	11.9321	24.9667	18.9544	16.9578	50.7823	16.9719	32.9875	128.808	19.6633	20.7892	46.3388	22.7865	18.7058	42.3388	25.7013	79.7759	49.1684	18.8297	65.6825	30.7803
LEP	2.93373	7.64083	3.44007e-05	0.000221476	11.2093	8.27552	169.056	51.7084	132.698	4483.31	35.1203	59.5226	31.4992	13.1925	109.088	8.76239	12.5882	9.15295	27.0402	323.407	23.303	80.7469	13.5031	53.3887	360.509	14.3185	495.325	889.894	569.895	1382.6	15.859	6493.62	4414.28	231.386	685.544	7633.89	354.79	4608.63	16.6623	5697.44	516.141	6504.06	491.107	1059.27	1052.71
LEPREL1	-0.749662	0.594743	0.000164465	0.00078865	2.6265	3.37616	4.81015	9.97414	6.81083	5.51447	12.2399	14.5913	11.7636	8.74121	10.3171	8.30638	15.3125	14.0786	9.29574	8.2497	16.049	7.86321	15.8117	14.5826	9.4136	9.18002	4.59252	3.94081	4.2585	6.26838	4.91537	5.61791	7.34941	7.4353	3.01214	2.30703	6.76572	4.28229	20.5548	4.3398	5.95043	3.39789	7.96427	4.91069	7.78583
LGI2	-0.573321	0.672068	1.41418e-05	0.000109505	3.08964	3.66296	10.7411	9.88542	13.7352	10.3305	20.226	13.2789	15.7496	18.5549	8.44352	9.03062	13.1988	14.39	14.0088	11.6929	6.9533	8.26695	12.4141	14.0642	13.3244	16.2238	10.8656	10.3875	10.5748	9.64367	9.78437	6.0229	2.7488	8.56115	9.62386	8.08649	8.31083	7.55697	6.48739	7.30533	6.94654	9.08738	14.2269	10.7886	6.71991
LGR5	-0.740816	0.598401	7.80065e-06	6.88819e-05	4.54631	5.28713	32.846	42.4566	28.8704	30.4581	34.2896	53.4429	50.8459	51.2514	31.5143	50.801	60.7958	38.5776	38.5513	41.2681	21.0896	44.2025	22.1785	43.4059	44.3762	30.5231	27.4778	36.5881	26.7942	33.8102	40.2813	15.9053	4.99123	28.2831	17.2896	11.8721	22.3963	18.1227	18.3468	14.466	31.4342	20.6771	30.5692	23.9747	24.1183
LHB	1.88225	3.6865	1.95314e-05	0.000142206	3.87264	1.99039	6.07106	1.77431	6.92435	7.85703	5.4477	1.34339	0.388879	0.66437	5.6701	5.72237	1.1273	0.754883	10.7509	1.64524	0.125285	1.24965	6.96933	1.43399	6.69104	7.85209	2.75261	0.856697	2.71515	14.4655	2.22583	45.3794	7.37834	2.58007	12.6235	16.0541	3.86278	29.2483	13.7942	18.3718	3.5388	50.0464	5.02126	9.17654	26.0686
LIMCH1	0.870545	1.82835	0.000185744	0.000870817	4.84189	3.97135	11.1444	3.55437	18.673	34.0802	6.67527	11.9214	6.77887	11.7861	27.1683	5.4013	12.4515	4.76949	14.4826	35.7412	18.098	20.58	15.8493	22.5177	20.2357	14.2818	13.2033	7.26246	41.1429	20.8424	20.0788	43.7746	34.3139	17.6874	35.9503	42.7946	27.5662	46.1752	13.6763	33.1074	22.1264	36.2657	22.2913	22.8512	28.1647
LIMK1	0.582311	1.49725	5.33986e-12	1.77228e-09	4.1305	3.54819	14.1707	8.80817	11.2095	13.1132	12.6195	11.2767	10.8279	11.3061	12.6499	12.0818	11.1673	10.533	10.5202	13.015	10.1794	12.7849	10.8079	12.3958	11.8968	10.2914	13.9804	12.5694	18.2201	14.1354	11.8943	16.3683	25.6253	12.4313	22.1067	20.0824	16.7387	22.0937	15.4673	18.7516	20.3809	15.87	13.7039	21.3912	18.1467
LIMS3	0.7102	1.63603	0.000394272	0.00161759	3.663	2.9528	20.6416	2.66146	12.5546	7.65333	3.12953	6.90296	5.83319	5.18208	8.60376	5.70449	7.45896	4.24621	7.10212	8.9783	13.5057	6.63278	8.73345	5.42712	6.92176	5.84288	8.77938	3.87655	13.7472	13.7307	9.64525	17.1964	8.99869	12.314	12.3735	7.84865	8.59176	21.9152	7.32051	15.5076	12.7135	23.7852	8.00612	18.9731	11.3312
LIMS3L	0.566415	1.48084	0.00576247	0.0151416	5.37805	4.81163	73.4657	11.2162	47.0799	18.6968	7.88177	22.941	22.3849	19.7175	27.1795	22.353	26.6794	13.4463	35.2663	34.315	52.4317	25.9303	33.7305	19.8002	25.0914	18.5621	31.4015	11.0032	44.4427	45.3769	39.2534	53.8427	29.1517	44.4769	29.9652	25.9838	32.7458	58.5666	24.2082	57.7194	45.7095	66.114	30.8249	65.1968	43.7953
LINC00263	0.508046	1.42212	6.03013e-05	0.000348993	5.26316	4.75511	22.533	19.7708	33.0325	27.3541	18.8931	27.3845	22.2633	26.4799	31.1855	11.4447	26.1157	17.1736	22.9136	34.1975	41.9704	36.5284	34.52	26.5841	31.0326	27.4823	28.2505	15.8489	26.1512	32.49	30.6979	38.8373	46.2955	34.4792	51.7439	45.546	40.1495	59.0564	40.8364	40.9388	34.4705	46.0954	38.7753	35.7141	33.252
LINC00284	-1.03744	0.487192	0.00423943	0.0116651	2.61021	3.64765	18.0631	2.75199	12.6649	3.63751	6.68957	5.90502	9.49976	18.0871	24.1243	14.6764	28.6656	10.1774	5.72451	11.5335	17.2893	9.44794	13.8764	18.8468	4.92764	11.2338	15.0048	0.948486	2.24561	2.78814	12.8383	1.37963	2.50078	13.47	1.85692	0.781468	11.2372	2.51899	32.5638	4.62912	1.74132	5.23042	7.67137	2.71044	2.54893
LINC00482	1.19819	2.29451	6.52951e-08	1.78973e-06	5.97828	4.78009	34.7919	4.24566	25.9947	46.1964	13.0397	30.898	13.0761	19.7887	44.9294	10.4612	24.049	13.9653	28.5062	34.1387	38.1492	30.1359	28.5307	37.7251	28.3792	25.6925	44.3315	7.06775	71.88	27.6107	57.8252	54.5176	83.9829	46.5586	71.304	91.6866	77.7823	94.5322	64.191	65.097	53.1476	73.4234	47.0743	72.8543	74.1508
LINC00656	0.686576	1.60946	0.0205837	0.0439871	4.18421	3.49764	10.6244	1.90104	7.71895	13.8226	2.54999	24.2844	7.29148	8.25717	14.6683	1.52001	8.26685	2.07593	9.55637	17.6276	22.1754	16.63	6.75154	16.5461	10.2673	8.77587	25.7876	1.28505	30.4382	8.84003	19.847	11.7343	30.2367	15.2459	34.2459	15.5784	33.0092	17.3531	17.8915	16.6359	12.9756	8.03377	21.2009	15.2529	17.2632
LINC00847	0.698262	1.62255	0.0143602	0.0325753	3.90388	3.20562	9.08324	5.70313	10.5341	50.9252	6.56042	6.9443	8.08869	4.93532	7.00134	5.57932	6.5947	6.79394	5.49491	9.26035	7.14123	5.59461	5.59725	5.60361	9.1598	7.829	9.47478	10.9443	20.2064	19.0348	5.41618	9.71972	20.5436	9.64009	7.84907	7.42055	7.18711	26.1135	37.5039	6.97261	6.55334	46.2534	13.9479	6.87	7.2297
LINC00894	0.693314	1.61699	1.87125e-05	0.000137592	3.75016	3.05684	7.03102	3.098	8.09733	11.155	4.73937	10.0697	8.60935	7.88807	10.7102	2.29491	7.59883	5.4729	7.55339	10.9683	13.4333	10.6381	9.95792	8.64074	8.9342	6.68454	11.2036	4.94981	12.7183	7.98536	15.251	13.3611	18.7272	11.0109	22.0946	16.794	14.0335	16.2491	13.6273	16.7806	10.6601	11.8238	11.0654	9.23165	15.7442
LINC00939	0.657445	1.57729	0.000209341	0.000959024	4.57306	3.91562	13.1929	7.89989	14.6811	22.9406	9.89085	22.7343	10.2081	23.1264	20.626	11.1467	24.2056	15.2864	16.2169	20.6438	14.5748	7.04934	12.3415	11.4352	17.5736	8.39096	12.4592	10.3875	35.5351	12.1311	30.6051	24.6108	16.5892	24.8234	42.2866	21.8018	25.2056	32.0938	14.7958	41.2281	27.4803	12.1604	22.7351	12.8968	20.9708
LINC00970	0.583207	1.49818	7.07e-05	0.000393225	3.62591	3.0427	6.18781	4.5625	7.49192	9.45754	5.91133	8.68037	7.58314	5.78951	11.9565	7.24238	8.73656	5.18982	12.3798	12.4568	11.2756	8.55533	4.68252	7.5009	7.38321	11.5472	8.40271	7.06775	10.1461	8.61042	7.32668	13.1881	8.24639	12.4313	14.1233	8.56217	12.2907	21.4114	9.56036	15.7679	8.91254	11.8531	17.8534	16.1209	18.7694
LINC00984	-0.642803	0.640467	1.04278e-10	1.70115e-08	3.74148	4.38428	22.4162	28.8959	20.092	19.6426	26.3112	25.3178	30.8187	19.4565	14.6683	23.7836	20.855	28.4968	15.6377	13.9845	13.656	18.6487	20.6902	19.1935	18.1119	18.4755	18.5439	15.956	12.2896	13.8915	14.0042	10.7997	10.2718	12.4313	13.4984	11.6541	13.5783	9.2363	17.4818	13.1641	13.2377	14.6188	18.5508	11.6567	14.135
LINC01003	0.780509	1.71774	0.000262394	0.00115216	5.15471	4.3742	20.7817	11.026	13.3946	28.5181	18.4294	21.7009	17.0135	20.5006	34.8834	10.0142	9.9578	10.0022	25.6285	24.7961	27.3121	25.7621	37.4602	15.0018	18.6888	20.785	23.7594	4.49766	22.5786	14.9247	23.093	37.5912	49.9123	45.8549	56.2433	45.1892	33.4774	64.2343	32.7784	52.6563	31.0628	42.0127	9.90304	35.8381	39.2767
LINC01067	0.592349	1.5077	3.79683e-06	3.8628e-05	3.95438	3.36203	8.63959	5.19618	12.6	14.9866	8.80904	13.2272	10.7914	11.1045	14.9148	5.72237	10.0517	6.60522	8.68761	9.6364	13.7813	9.13209	6.96933	9.70704	10.2673	11.4317	13.9079	8.03154	17.0054	7.23275	12.2421	13.6035	15.7694	12.5485	17.7479	17.8379	21.8891	17.0732	15.16	14.3213	14.9416	18.7016	19.9456	17.237	17.8425
LIX1L	-0.504793	0.704761	1.97224e-06	2.35804e-05	5.89555	6.40034	80.6751	103.797	85.476	89.4829	125.181	89.0772	93.331	90.8288	63.1107	100.231	110.099	86.9059	77.2111	64.9869	57.2551	68.4426	73.7225	83.0614	82.369	71.3617	76.6385	109.764	52.8739	83.0044	63.5288	74.9747	42.2446	63.0945	49.2442	64.0973	48.5774	52.1991	48.8944	54.6815	52.6888	68.8797	51.3284	43.6505	46.8077
LMOD1	-0.953509	0.516375	5.18808e-07	8.36437e-06	7.06625	8.01976	171.157	566.004	384.472	224.507	408.693	229.203	436.711	153.469	117.47	189.375	176.422	261.756	301.894	139.258	217.995	166.108	340.408	260.656	226.572	254.385	223.396	149.065	124.468	230.644	81.2427	118.797	173.897	181.309	113.612	97.1568	198.289	60.1759	215.108	170.988	81.9167	157.646	121.208	50.4709	86.0844
LMTK3	0.6586	1.57855	8.77341e-06	7.53965e-05	4.36841	3.70981	13.368	8.9349	13.0541	15.7868	10.6636	12.9689	10.2081	7.64025	18.8592	8.00238	9.81689	7.83191	13.4115	15.7473	13.4055	15.9571	14.9732	18.1455	14.3627	15.2423	16.5157	9.10241	11.0749	10.3899	14.2824	18.0168	45.6445	23.3966	19.1227	23.3676	19.8406	20.3618	25.6081	20.0354	21.8226	27.328	19.1784	25.9175	17.495
LONRF2	-0.714199	0.609543	2.23733e-06	2.58826e-05	2.85092	3.56512	7.58883	9.06164	15.6649	7.20228	9.21472	12.7105	12.1039	11.4841	8.38189	5.63296	10.8972	14.9561	15.7463	13.1032	21.9248	8.79565	19.2746	14.1193	11.1902	10.6234	8.47515	11.0835	5.50175	8.1512	8.34685	4.20565	5.85927	7.27111	4.99941	4.57838	10.3007	5.45782	11.4041	6.65436	8.12614	5.4656	10.182	6.32437	5.61924
LPAR1	-0.860411	0.550796	8.15625e-09	3.96484e-07	3.45974	4.32015	16.9289	29.8464	25.5974	13.0466	27.0453	17.2402	30.2029	19.8362	11.3607	20.5797	20.7767	39.364	22.8593	10.6353	15.4935	11.1187	22.7955	13.7149	16.42	18.9567	14.9462	15.831	10.3366	21.4112	9.92348	10.0382	9.64489	12.5876	8.64481	9.47388	9.73498	7.39371	11.0627	10.295	8.30089	12.5116	13.39	9.03186	8.01369
LPAR6	-0.523932	0.695474	6.21626e-05	0.00035614	3.1187	3.64263	6.217	10.9785	15.2676	12.4221	16.3286	11.0313	18.3016	12.2197	12.1106	13.1436	17.9193	17.8931	7.33017	13.2207	9.09881	12.5446	12.5911	10.2034	11.7382	10.7245	10.2499	19.2355	8.71705	11.5236	8.94968	10.0079	5.29866	7.72556	7.21789	8.32433	7.62314	7.34706	6.23131	7.92014	7.45442	9.64711	8.66516	7.20792	6.50268
LPCAT1	0.664966	1.58553	1.24248e-10	1.96047e-08	5.63269	4.96772	34.9281	23.0026	24.292	40.4007	33.4009	32.672	26.8651	30.387	38.8484	26.3021	32.2063	26.0277	25.6104	39.5445	38.9218	35.487	30.4908	29.783	32.3977	23.8642	31.7999	37.6947	44.0854	40.4307	40.5904	54.085	84.2723	37.7629	38.5996	43.0883	46.4119	48.9804	33.006	42.1684	73.2663	52.7243	51.1657	74.363	50.5345
LPHN2	-0.551998	0.682075	0.000838375	0.00299865	2.99758	3.54957	14.0004	16.4915	10.3865	8.1056	12.3394	11.3672	13.4933	14.5212	8.16618	12.3761	15.1911	15.0898	10.8867	11.2425	10.0959	10.7623	10.2634	9.66568	9.26747	11.2489	10.3947	27.9631	7.83582	10.5717	6.43403	7.39882	2.83922	7.65226	7.37412	6.55046	7.29636	5.49863	5.74191	5.15954	7.40527	6.31617	8.77558	4.92412	7.25577
LPL	0.931896	1.90778	0.00149272	0.00483753	5.52183	4.58993	40.4126	11.4063	13.9784	22.7812	21.4099	39.2536	12.583	28.4459	14.7563	12.5049	30.4371	20.6649	21.4398	40.3251	56.6824	18.1269	24.1438	11.6611	10.3662	30.7815	23.3248	5.62972	32.6226	28.3406	40.6744	49.3255	25.2972	31.8991	55.5291	25.1599	24.1967	60.7757	24.018	69.4988	12.3577	31.6647	31.1836	23.3311	255.175
LRCH2	-0.940623	0.521008	2.45814e-05	0.000170458	2.44207	3.38269	7.93908	15.0816	10.8973	8.43903	15.1261	8.78371	13.4649	9.87064	4.37584	7.91297	8.87747	18.6362	17.8639	6.16965	14.0945	3.79703	14.2654	7.33543	11.2479	9.81512	4.63598	8.99532	4.35853	18.0245	3.33874	6.43827	2.89347	5.45334	4.06202	4.57838	4.85774	2.58896	3.00469	5.28009	6.0946	5.5973	7.11345	2.85217	1.85377
LRRC1	0.566885	1.48132	0.00111273	0.00379384	6.04901	5.48212	45.1535	25.6641	42.0285	101.378	21.8777	58.6959	26.0549	34.998	56.9475	25.1248	41.0759	20.4526	40.3974	74.3296	54.5615	57.3399	37.7869	57.8562	45.3376	38.3078	33.3935	29.9041	97.2809	45.9796	58.8685	89.4868	69.7326	34.4205	58.0869	118.414	45.2706	85.3658	47.9043	74.3553	63.1414	79.8438	58.7906	54.0672	80.7838
LRRC16A	-0.511911	0.701293	0.00482885	0.0130476	3.35082	3.86273	8.98984	36.5	13.44	9.05014	13.6308	12.8552	15.769	12.4712	9.76243	10.3003	11.1039	17.0226	29.8419	7.75613	22.9772	10.0357	20.5595	8.00831	9.64432	18.0598	7.44654	7.94587	19.1204	18.4607	11.5187	7.7467	13.4257	9.10062	8.77396	7.99136	7.3744	8.11675	9.12332	9.31611	8.54555	8.85032	7.81085	11.0862	9.15299
LRRC40	-0.510624	0.701919	2.31925e-07	4.57434e-06	4.4473	4.95793	30.8223	32.6979	23.7244	32.0101	36.9748	34.6182	27.9993	38.3436	26.8713	33.7978	35.8857	29.8179	32.7957	34.08	30.5695	31.8181	29.293	24.7088	34.3781	29.2144	21.5863	33.5183	23.5789	35.1305	26.7099	29.6991	14.3227	20.6406	19.1227	17.3622	18.2604	18.0528	18.9842	18.5165	24.7716	21.9941	13.8085	20.4612	16.5681
LTBP1	0.809003	1.752	9.32183e-10	8.62717e-08	6.00333	5.19433	29.577	26.4118	33.2217	51.6721	28.4748	35.8031	36.25	37.7805	45.0485	35.9496	36.656	24.6092	34.917	44.6878	31.7973	65.6421	30.7231	25.3192	52.3747	25.7887	35.9385	41.8996	51.4544	90.7806	47.9851	55.3484	101.609	43.9238	81.6986	79.0891	40.2431	64.4489	69.7451	74.7603	85.0798	61.3464	32.7498	78.4222	54.1301
LTBP3	0.551222	1.46533	5.77529e-06	5.41785e-05	5.55151	5.00029	29.6389	17.1843	33.564	44.801	20.6054	30.9356	23.81	25.4574	44.2458	22.5644	25.4197	29.9079	39.2818	37.082	36.7768	37.4503	37.0592	31.4927	35.0231	34.6626	35.3164	19.5142	43.6178	28.3361	40.9375	35.099	68.1478	47.2463	52.7096	46.8919	48.455	41.557	49.2297	72.9021	49.3526	48.1787	41.2098	59.7208	51.3947
LUM	-0.530799	0.692171	0.0268891	0.0545777	7.83125	8.36205	313.049	283.72	169.779	460.558	676.364	404.74	176.81	518.968	165.83	448.133	456.744	255.716	273.986	265.902	148.88	403.318	153.834	329.892	543.781	145.418	313.701	495.1	248.508	542.38	408.161	148.392	25.993	196.633	161.189	235.777	168.011	179.408	205.411	200.065	141.858	258.222	197.549	203	83.1493
LURAP1L	-0.623274	0.649196	2.05401e-07	4.22106e-06	4.06484	4.68812	26.8528	33.4584	27.0731	24.3714	40.2202	19.8925	38.5963	21.6869	17.565	31.2048	26.0688	34.5831	18.1354	16.1586	16.9134	16.3897	23.4671	29.7278	25.2068	30.4269	22.8177	21.8993	12.0038	21.9853	19.0123	18.9514	11.8632	18.471	13.1859	14.9838	19.7236	12.7349	20.2816	15.9126	16.0557	21.9941	17.5047	11.4707	12.5709
LY6G6C	0.656746	1.57652	0.0096783	0.0235193	5.31353	4.65678	36.3096	10.673	30.2109	43.7853	15.2088	31.5106	18.3607	11.3417	76.0797	5.62019	16.2452	13.143	22.3396	48.2408	37.7734	13.451	25.2872	14.4503	17.84	22.9459	18.9164	7.48845	29.3665	18.8937	29.1146	51.4172	38.1731	39.9409	26.5593	73.7892	35.5008	20.3718	56.7769	78.0131	29.05	61.4009	17.6342	49.6915	52.4435
LYN	0.54407	1.45808	0.00120718	0.00405554	6.36779	5.82372	65.0596	28.3889	58.6583	133.861	44.8566	95.51	38.7421	44.6551	75.93	35.8095	45.3738	29.1338	45.0398	79.6178	54.7808	52.5095	50.1193	50.7138	61.4883	43.2443	56.1388	58.2286	148.976	58.1203	57.7324	87.7474	123.262	35.8278	96.5823	112.587	81.7622	114.054	50.8406	66.9776	64.6159	83.3997	68.6587	69.5371	107.606
LYPD3	0.7072	1.63263	0.000983907	0.00342623	5.58184	4.87464	52.5088	10.1389	49.9745	40.3037	10.0551	32.3189	30.4541	43.1128	31.2472	30.9589	24.9884	20.2875	56.931	21.1531	19.1999	21.148	17.8589	35.8499	28.5523	22.748	15.9	14.5906	93.2082	24.2527	44.2151	36.1374	26.6922	54.0643	53.8061	54.7919	21.8598	62.345	28.2372	71.896	52.3284	25.3195	43.2735	93.5635	61.464
LYPD6	-0.772171	0.585536	3.63047e-07	6.31885e-06	3.03736	3.80953	11.2081	12.4455	10.8519	13.0078	23.4599	14.8393	20.6106	18.4315	6.70551	19.9031	18.5816	22.4011	7.84057	10.412	9.09567	9.57428	10.5847	15.0459	16.1277	10.7389	11.7638	10.9443	7.45951	11.8709	9.94203	8.20361	3.29855	10.8363	8.64897	9.3946	9.20044	4.98201	7.92144	8.79533	8.46691	7.66501	9.06616	4.93549	5.56131
LYVE1	-0.784375	0.580603	2.59693e-07	4.96927e-06	6.77164	7.55601	178.542	201.099	204.722	214.286	264.677	203.11	250.438	229.872	87.5784	181.484	243.731	249.937	154.612	134.704	138.972	115.497	229.171	130.576	209.816	192.809	135.711	243.222	105.819	144.11	145.838	86.4754	68.756	103.144	76.9596	81.6974	127.735	65.3888	99.0522	103.468	79.7869	109.246	176.162	86.154	63.0861
LYZ	0.695454	1.61939	0.0112127	0.0266211	5.3329	4.63745	26.1133	30.2477	14.6055	15.9081	23.6067	24.1122	45.0776	26.1635	21.078	19.2832	33.2553	18.0228	19.4385	12.3393	19.962	29.5431	16.044	56.4406	33.3398	16.5895	21.1034	49.7598	26.2941	26.941	12.4275	33.8182	142.407	14.464	18.8311	15.6973	29.5756	68.6658	21.8523	20.2524	18.262	30.5547	13.9944	156.704	24.91
LZTS1	-0.690422	0.619672	0.000151903	0.000736189	4.29763	4.98805	52.3045	39.3305	19.0703	13.8226	53.4338	22.9065	36.263	30.561	15.6955	40.3249	31.0007	60.2333	20.4883	25.6579	19.1268	21.5325	42.2879	37.8722	23.7647	34.2952	25.8842	25.1298	14.6237	32.643	17.0029	19.7994	7.76414	34.3619	15.9564	11.5351	30.2779	11.9419	15.0234	14.032	26.3444	15.8041	25.6177	14.5915	21.0094
LZTS3	0.571018	1.48557	0.000935863	0.00327552	5.49617	4.92515	36.3096	16.4335	30.5731	31.1371	17.2704	30.4158	16.6246	25.3093	46.0593	23.4856	27.7441	18.4003	26.0628	52.7652	30.3189	34.4777	10.7081	44.7848	32.1477	24.634	62.4891	16.6699	52.6834	27.1707	52.4306	44.4449	28.9829	35.8474	83.865	62.9082	52.089	50.893	44.1143	38.3831	42.553	36.0422	52.1653	48.2388	42.7139
MAF	-0.793482	0.57695	3.8099e-11	7.63964e-09	5.55581	6.34929	53.6666	96.3195	99.1355	79.9283	117.338	73.3354	124.474	88.6775	52.962	71.4403	94.0668	110.464	72.071	58.3276	80.057	63.6683	82.2526	73.7956	85.7145	71.2462	62.5857	76.5673	49.2537	54.2265	55.3984	39.6681	48.7549	54.2597	35.1208	51.4919	55.6786	29.3416	38.378	46.7734	35.6065	44.4711	67.694	32.6966	30.8189
MAFF	0.709545	1.63529	0.000111322	0.000569632	7.87061	7.16106	162.534	48.1417	169.914	211.038	93.5547	148.142	74.9981	93.1745	221.733	73.1136	74.5762	65.2839	151.211	194.491	231.741	145.317	156.701	190.327	170.506	158.312	170.807	60.5042	283.764	126.385	160.366	229.122	288.21	175.177	303.535	346.887	218.155	304.878	226.073	332.863	169.825	232.227	279.656	202.77	272.355
MAFK	0.753823	1.68626	9.70676e-06	8.17389e-05	8.97592	8.2221	359.243	108.951	263.239	352.305	179.619	361.476	200.532	274.163	347.725	153.401	260.562	196.584	276.845	410.448	409.639	326.32	337.577	311.434	332.014	261.775	546.949	102.161	542.696	255.519	407.234	424.061	598.128	373.602	690.793	651.597	725.656	666.273	598.934	611.864	450.389	465.212	504.497	548.153	446.72
MAMDC4	0.537106	1.45106	7.7238e-09	3.81239e-07	4.06632	3.52922	12.3056	9.25174	14.28	12.193	11.0808	10.4578	8.92478	11.2563	11.8579	8.33321	11.1227	10.8326	11.0767	12.8094	10.4237	10.9777	8.29786	11.8249	15.274	12.0553	18.3121	16.4486	16.2337	11.4576	17.4171	13.6242	23.2924	15.0348	17.5479	22.547	15.1702	19.5922	14.0401	15.7969	13.5785	21.2829	20.4756	12.7975	15.3863
MAN1A1	-0.597475	0.66091	7.78816e-06	6.88399e-05	6.39014	6.98761	93.5761	146.824	115.16	110.58	234.135	118.993	162.211	136.196	65.5143	104.791	165.102	169.896	146.549	93.0148	120.336	75.4119	138.624	112.183	149.164	106.234	99.9633	139.695	73.1661	138.168	77.0693	79.9592	92.808	98.5119	57.3682	73.2541	74.6219	63.6045	60.5717	78.5504	77.0017	109.575	91.4288	73.9703	49.9359
MAN1C1	0.824658	1.77111	0.000113376	0.000578911	8.38669	7.56203	189.971	46.0958	237.504	342.03	92.5777	195.471	96.1226	126.488	329.94	77.8013	152.923	59.4605	160.519	315.013	262.346	197.02	201.037	229.408	233.807	170.255	252.723	66.7918	429.81	179.966	222.384	371.788	518.675	236.462	428.681	453.591	351.379	521.031	254.267	423.771	277.45	359.45	294.561	265.145	369.231
MAP1B	-0.912319	0.53133	0.000411372	0.00167348	4.08027	4.99259	31.6785	93.0666	34.2434	38.1697	51.3088	31.0186	24.3211	21.5604	8.29971	23.5601	22.6712	36.2501	43.3114	19.547	28.8573	21.2441	50.7092	21.5283	21.842	24.9419	20.2341	29.4847	12.1229	68.8068	7.99134	33.9567	15.7694	15.1872	14.6233	6.52073	14.105	9.14301	13.2024	11.404	11.0096	12.358	12.7159	6.3037	9.28816
MAP1LC3C	-0.801813	0.573628	0.0118042	0.0277653	3.58551	4.38733	4.43654	33.8386	17.0271	2.47351	19.4726	6.30361	81.9563	24.2969	17.0103	7.15297	29.5916	31.8938	18.4612	12.5743	20.672	12.0159	20.3635	25.7016	16.4969	14.5495	22.7453	6.42523	12.1467	11.0213	11.8711	6.0229	17.2161	31.1954	2.74967	16.2919	9.01315	8.39664	40.2901	9.54756	2.49027	3.81933	8.08981	11.4087	7.87852
MAP3K9	0.817005	1.76174	4.2412e-07	7.14914e-06	4.17255	3.35555	8.73688	4.43577	11.5784	13.5073	5.62156	8.76649	7.55074	8.2888	13.5178	4.15766	9.59769	4.56075	10.2441	22.7004	13.2593	13.586	9.40134	13.623	10.075	10.9506	10.8414	9.9591	21.8165	12.5521	15.0553	19.6783	22.6414	11.9426	30.7463	21.564	17.6166	21.7146	11.7228	18.0102	14.6576	17.4065	16.9932	23.8507	16.5874
MAP7D2	-0.639838	0.641785	3.09261e-09	1.92041e-07	3.14111	3.78095	11.992	22.215	10.9298	11.0165	14.323	15.0873	14.8746	14.806	10.0724	15.6471	13.5544	16.4726	15.9014	11.1305	11.3293	13.5402	11.4963	11.9605	15.3432	14.8629	11.4451	14.1202	7.34927	10.6277	10.5859	7.52121	5.31158	10.3203	5.94572	5.35136	9.68203	7.03718	9.9896	6.92302	11.1594	6.54743	9.32519	9.69028	10.4606
MAPK13	0.639434	1.55772	6.12927e-10	6.61784e-08	4.93476	4.29533	21.2876	13.5185	22.1541	22.3343	16.3624	21.0981	14.1941	15.328	27.3233	15.6322	13.5902	14.3742	19.3842	19.0769	24.869	26.6273	22.5233	20.5723	19.1118	24.4031	18.7129	20.4715	30.7955	22.3297	29.6777	29.0242	34.167	18.901	48.8484	34.6847	27.9369	40.2339	29.5688	36.2615	28.9876	29.9401	28.57	31.4358	28.9072
MAPK4	-0.538493	0.68849	0.019395	0.0419027	2.96945	3.50794	23.467	6.54804	18.5974	11.2278	11.5715	32.1381	5.31468	7.26061	9.77887	17.0926	13.966	5.80316	5.39356	8.28495	2.90243	10.0293	4.70067	9.32097	17.6313	7.67889	9.80316	2.96274	7.14513	9.33752	7.48126	5.84983	4.19553	5.27742	8.04071	7.15496	5.56006	5.45782	14.682	9.71633	8.32274	8.38497	16.0169	6.3037	8.9792
MARC1	-0.54072	0.687428	1.57236e-05	0.000119447	2.9737	3.51442	15.261	14.1401	10.3622	9.2289	9.98468	15.6483	12.5691	13.7213	8.32906	19.4791	13.1652	13.7496	10.3786	9.30064	5.70941	9.25569	7.80939	10.2743	12.8053	9.18827	8.63037	7.4961	7.00222	11.0869	8.26736	7.63989	5.31158	8.27634	5.58862	5.62317	7.02323	5.63774	9.07259	5.31109	10.8224	8.10903	11.517	8.43249	8.7723
MAST4	0.634227	1.55211	2.04458e-09	1.44699e-07	3.83916	3.20493	10.1945	7.33342	10.0305	12.1691	7.24428	11.1699	8.08692	10.1252	10.2981	5.10868	8.93299	7.11992	8.66787	12.1043	9.37927	9.95355	9.43434	11.8179	8.0282	7.67364	8.83075	10.8742	20.565	10.6195	10.8509	14.3634	11.1793	9.92582	17.3048	19.146	14.4455	18.7652	10.4916	13.723	12.7611	13.8945	11.7543	17.5414	19.4014
MATN2	-0.663401	0.631388	9.06531e-05	0.000480207	4.36844	5.03184	17.1754	39.07	37.4344	30.2803	69.6545	25.8976	35.9497	34.0094	16.4556	26.163	35.3846	47.61	26.0447	21.6558	22.8575	18.5793	35.9356	33.6989	47.0359	33.0635	32.6933	25.2309	22.0705	31.074	25.8443	11.5439	9.66097	25.6248	13.6442	21.8547	23.8465	13.2869	30.1986	30.5956	14.9926	26.1354	23.696	12.635	9.57137
MBD6	0.556096	1.47029	2.18523e-06	2.54327e-05	5.79912	5.24302	30.5032	22.4492	37.9893	45.2701	27.9494	40.4257	33.0158	34.041	49.1984	22.4484	36.6497	27.7545	42.2218	39.9636	48.2096	40.3927	39.8123	39.5415	41.7305	40.0842	55.9215	19.5184	55.1413	31.9159	60.6229	47.6225	65.8457	64.3298	55.8184	67.3557	65.4487	63.0214	56.1694	61.2876	51.1335	69.2397	48.5853	55.7867	63.4375
MC1R	0.517885	1.43185	0.00634886	0.0164004	6.63093	6.11304	78.1844	19.1794	99.3247	85.4574	37.9407	65.7573	49.3552	62.862	87.3935	29.5954	53.8911	67.5934	52.6686	92.2901	100.854	69.9486	66.9346	54.8963	84.4071	88.1436	106.869	11.2085	81.5973	51.7008	117.752	88.0936	136.668	89.7553	103.696	128.433	139.411	116.573	122.464	122.575	73.5721	91.6201	115.535	97.139	96.0484
MCM6	-0.6168	0.652116	4.65032e-06	4.55276e-05	4.61219	5.22899	36.582	67.1702	30.6488	30.1671	39.8339	34.6182	40.3138	50.4921	29.8297	68.4301	39.2989	52.9361	32.6147	26.2063	24.0547	33.1639	27.0062	28.6064	32.8784	37.0665	24.8218	42.228	17.1007	32.5282	27.1736	27.6915	18.4217	27.6771	20.5392	15.3406	15.9974	21.1315	24.0375	18.4683	31.8055	23.355	23.3396	27.5296	25.1804
MCTP2	-0.512489	0.701012	9.82255e-06	8.23537e-05	2.91757	3.43006	8.77969	9.78403	10.0006	6.99858	15.0797	12.4625	12.5705	15.5842	8.89959	9.28098	17.7643	10.3985	11.3048	8.83728	7.5672	9.75692	8.85323	10.5123	10.9825	9.53799	10.4454	11.3727	6.14481	9.75847	7.57709	6.24097	4.06532	11.8683	7.13665	7.24217	7.45633	5.58376	5.54501	7.52232	7.40527	7.37526	8.92668	6.00195	8.0639
MED13L	0.538444	1.45241	2.47374e-08	8.95104e-07	5.49163	4.95319	26.5959	28.0974	30.7736	34.8037	29.406	25.6278	32.7242	30.9122	34.4767	16.3356	28.2106	33.0261	32.3071	36.6771	39.0513	31.5298	37.0899	35.0777	30.0058	27.7479	30.1483	36.6559	50.5589	42.6158	38.5068	42.7626	48.0894	33.4354	72.5789	47.1633	39.3418	55.0959	28.4216	51.0795	45.2704	44.1199	31.5223	63.4545	39.2652
MEOX2	-0.634319	0.644245	8.81075e-05	0.000469565	6.49808	7.1324	86.7461	247.009	161.076	87.7369	126.92	70.8897	176.454	111.234	105.267	234.349	165.525	281.005	113.916	94.1312	97.9727	107.374	147.227	121.338	93.7899	176.672	139.079	165.235	73.4519	137.767	78.1822	99.3779	40.5086	107.894	106.737	65.2865	86.6199	84.6661	70.8833	86.6514	106.295	97.3271	83.4087	60.5155	75.657
METRNL	0.579098	1.49391	2.08333e-06	2.45135e-05	5.85556	5.27646	32.1533	20.7594	45.292	59.306	31.4575	42.9679	29.477	29.555	54.1125	21.5662	36.3178	32.2712	47.0651	34.9966	35.9567	45.2952	37.0028	50.0133	44.3916	34.1104	50.1265	34.9961	73.8235	32.6966	56.3876	47.4563	68.4016	47.4968	63.4425	91.6866	63.5603	69.3842	45.5073	72.0407	52.7413	64.8233	50.2126	58.7298	48.9859
METTL7A	-0.551771	0.682182	8.94551e-05	0.000475168	4.31603	4.8678	20.5287	37.9152	25.9001	18.8908	27.5476	28.8657	34.8695	28.2673	20.1535	41.5766	31.4548	36.486	31.746	23.1705	31.4882	27.5405	30.5997	30.9596	26.495	33.5254	24.4838	52.5798	14.0044	30.4426	16.0909	21.4782	24.715	20.9338	13.0401	11.3568	14.8073	14.1577	13.2024	17.9861	23.7668	16.0456	18.3648	17.7537	17.1474
METTL7B	-0.948496	0.518172	2.08727e-05	0.000150037	4.19963	5.14813	27.5533	44.9914	49.3786	24.4441	78.3541	32.6547	38.8879	24.6766	32.5414	32.3672	47.2526	71.242	31.8184	19.5078	25.1822	19.7061	25.9172	30.7757	38.9926	19.1683	28.83	36.838	13.7186	18.7133	26.8954	6.95749	13.744	39.2875	14.9982	6.30271	8.66199	26.5894	9.56036	25.7495	17.5629	22.6526	27.338	7.81246	7.0675
MEX3D	0.659424	1.57945	3.22696e-06	3.43199e-05	5.55697	4.89755	39.5397	18.2923	26.7136	40.7402	18.4681	38.1661	16.4301	23.0315	49.5517	23.6644	21.7318	18.1172	33.7369	40.8959	31.363	42.4242	22.2147	35.9234	35.6471	20.5925	28.7334	40.5503	60.2096	33.3702	38.581	35.8951	95.1951	34.8701	45.0363	52.4036	43.1539	45.6217	47.0279	48.654	59.1111	33.3643	31.4759	47.7841	55.2269
MFAP5	0.866139	1.82278	3.93827e-08	1.27201e-06	5.66986	4.80372	27.0785	17.3544	39.2153	37.2094	26.5971	27.9563	24.7327	24.3982	40.3152	18.3116	26.2723	16.966	26.6999	28.87	31.4465	36.3938	31.6379	25.3045	28.9407	26.9204	23.7884	13.4644	40.6986	57.7702	33.7955	94.4626	79.3678	27.5677	36.1374	57.097	30.1531	65.8296	50.0144	62.7632	61.112	52.3819	27.3008	69.1134	57.2506
MFGE8	-0.536499	0.689442	0.00193283	0.00602055	3.30214	3.83864	8.53013	27.6998	18.368	5.34715	20.523	9.84292	25.3318	11.7985	10.1076	10.4053	10.5449	28.3376	13.1604	7.14651	13.3115	11.6975	18.0223	11.6719	11.1974	14.3041	12.586	14.0217	6.81466	15.3337	8.80477	9.97543	14.3769	11.4051	6.16333	11.773	12.0127	6.6211	11.6432	10.3522	7.29878	8.62642	9.26666	5.68883	7.01681
MFSD2A	0.526921	1.44085	0.0132284	0.0304892	7.89168	7.36476	149.336	27.7299	160.509	194.956	97.3863	165.526	59.5277	157.911	310.943	87.901	109.31	59.8999	179.225	242.461	295.572	195.311	200.401	225.92	158.531	172.7	210.155	39.4937	284.448	123.336	213.652	262.38	241.113	188.592	361.232	265.118	260.398	314.398	256.108	329.926	181.2	268.789	244.507	192.385	247.536
MGAT1	0.63203	1.54974	0.000165053	0.000789578	6.28276	5.65073	71.4003	24.7186	50.8497	111.925	39.6314	48.5109	43.1423	39.7217	86.3482	30.9437	34.8974	38.1404	44.6239	50.899	60.713	41.9923	38.1048	43.3905	48.803	43.2327	63.3448	28.8407	111.435	53.2376	56.1762	73.2177	135.953	56.4145	76.7009	68.3023	56.2795	141.746	105.607	57.8872	62.6184	110.36	79.6874	61.7358	65.4844
MGAT3	0.546145	1.46018	3.78793e-05	0.000239703	5.70845	5.1623	41.8748	31.3038	21.6055	50.4887	27.1226	35.4104	47.5729	44.1331	29.3366	35.9735	35.917	51.678	24.8683	41.7577	18.041	42.8407	22.8681	41.5123	45.6452	19.6302	42.0135	68.4287	45.3477	43.2052	49.2155	58.2214	70.7453	35.3001	37.5372	84.9082	49.904	68.4326	32.0045	46.8699	53.4315	66.3774	43.3781	44.0226	43.6022
MICAL3	0.68243	1.60484	4.56631e-07	7.56466e-06	3.4723	2.78987	9.20742	6.12366	6.07299	13.4786	5.69005	8.07914	6.28835	8.7878	7.90004	5.56387	7.63488	5.28418	5.12865	8.00719	4.29385	8.17082	3.9351	5.6708	6.89554	4.64512	8.45539	11.8672	9.91874	9.64889	8.0897	10.861	17.6567	7.74022	10.5669	16.3568	5.42172	14.0516	7.22615	9.49496	11.4922	14.984	9.548	12.8798	11.9442
MIDN	0.503483	1.41763	3.68915e-07	6.38633e-06	5.74057	5.23708	34.5778	28.579	38.7461	43.8684	36.0282	32.8786	32.0177	35.5438	47.5384	26.3915	34.4609	31.5635	42.0263	39.2899	40.3417	40.5337	45.0647	44.509	37.7044	37.9325	42.6172	27.093	54.2553	35.7045	38.2255	53.6177	75.6642	56.3707	56.6599	81.0631	50.1966	66.1002	46.823	59.8169	46.6379	62.119	39.4494	61.2802	51.6738
MIF	0.785674	1.7239	8.43089e-10	8.03439e-08	7.117	6.33132	111.887	52.0886	70.8705	127.168	70.4337	88.9394	55.2532	69.569	93.9675	117.607	56.0205	63.3158	83.2925	73.8399	65.4822	74.1462	73.2143	79.7522	76.6393	81.6387	105.951	91.4524	146.666	76.7667	90.888	100.52	182.915	121.146	116.361	199.982	124.155	204.225	90.6414	204.694	148.586	185.918	126.229	141.864	145.984
MIR145	-0.813115	0.569152	1.9159e-07	4.00012e-06	5.38698	6.2001	105.66	131.869	77.0759	54.5627	113.3	63.3977	97.0253	55.5698	55.2835	73.2285	53.9694	60.3434	80.6319	43.8339	48.7358	44.1224	57.6603	92.3824	82.9458	77.424	74.7551	37.0522	35.3684	40.4116	33.6656	26.3762	26.5476	86.4911	46.7444	52.8595	32.8336	27.569	60.2986	44.483	29.1623	68.4187	33.6843	24.8014	46.1704
MLLT1	0.530468	1.4444	2.23281e-09	1.5461e-07	7.99264	7.46217	167.071	156.392	172.541	195.698	138.916	157.332	149.184	173.828	190.318	190.984	130.861	145.787	182.657	236.444	165.501	221.67	166.175	198.553	155.97	188.219	219.05	172.999	222.142	160.096	261.998	192.421	229.597	229.392	343.959	326.076	271.214	302.139	296.235	278.254	240.704	216.451	292.419	260.787	287.798
MMP11	0.695253	1.61917	0.00466876	0.0127084	7.97268	7.27742	161.79	22.0521	119.984	253.305	93.3241	189.092	58.9825	137.057	226.32	59.3215	127.869	53.2846	152.66	182.92	302.852	118.481	222.374	240.86	196.702	174.611	164.031	16.9445	272.889	137.987	191.892	177.755	415.669	243.366	251.211	338.261	213.11	378.01	268.898	403.746	230.143	252.512	220.828	169.184	339.115
MMP12	-1.76393	0.294445	0.0214636	0.0454136	1.53103	3.29496	0.175127	2.09115	2.15676	0.654753	156.534	0.206676	2.67354	2.51511	3.45137	0.0894121	0.281825	1.1795	1.73752	0.117517	0.501139	22.1093	0.217792	0.110307	8.42148	0.519624	0.0724372	1.65985	4.50143	5.62547	5.1936	2.44031	8.82508	0.117276	3.68706	2.55676	1.40465	0.209916	5.66793	0.36165	1.11407	1.25116	0.836876	6.07635	0.231721
MMP9	0.596907	1.51247	0.0643416	0.112455	3.85988	3.26297	6.65482	13.0538	9.64868	4.94702	21.559	8.68037	5.63875	7.5928	6.28642	5.54355	25.1763	4.34058	14.6603	6.93351	8.51936	8.84371	3.92025	6.39782	18.458	4.27246	10.1412	17.5623	9.71737	8.49561	5.28634	9.24204	23.0031	7.74022	8.99893	13.2	13.8124	3.77849	12.8382	0.28932	15.5969	14.7505	8.64772	80.4807	7.6468
MNDA	-0.681528	0.623505	2.33942e-08	8.56155e-07	2.82784	3.50937	8.63959	14.1522	8.74057	11.1065	14.1408	9.3004	13.4163	11.8954	10.0254	9.95455	17.9741	10.3482	6.80529	11.5167	10.2734	9.70886	9.98212	13.4207	16.5353	9.81512	11.0104	11.2798	9.28866	8.11293	6.36834	6.40366	11.4292	8.60024	4.74944	6.30271	9.05217	6.57737	4.4615	5.35242	4.3252	5.79485	5.62567	5.99368	7.68542
MOCS1	-0.735928	0.600432	2.10472e-06	2.46747e-05	3.77439	4.51032	20.8878	50.994	30.9687	13.1876	22.9393	19.249	25.3567	17.0407	10.8471	24.9216	19.1897	31.9195	30.6929	15.3093	24.5786	16.6737	23.2641	22.9439	13.9589	26.2331	17.0293	15.8489	11.3153	24.8502	11.9301	22.1091	10.8374	18.423	10.9192	8.3892	14.7382	10.0887	12.4036	10.9153	14.2386	17.0254	10.6892	8.53395	12.4603
MORN3	0.898177	1.86371	2.85232e-05	0.000191715	4.82269	3.92452	15.2555	3.46412	19.5244	25.6081	7.57268	13.2961	8.39331	11.8321	22.8448	7.00395	11.3356	5.28418	13.321	18.9594	27.5209	20.6994	19.0568	11.8396	14.728	20.3231	21.0551	3.81944	28.5329	19.4021	17.8685	31.5683	31.0566	19.976	43.2032	28.5406	34.0237	42.8229	23.992	48.7504	30.1017	27.1743	18.5973	33.1513	26.7638
MPEG1	-0.630875	0.645785	4.4887e-07	7.46176e-06	7.01954	7.65042	198.127	224.45	163.801	215.05	372.066	269.505	317.811	239.268	116.237	184.547	289.434	151.543	150.187	129.386	138.064	163.32	119.677	172.631	234.071	163.162	206.301	160.309	134.185	142.589	130.675	107.789	122.104	173.92	121.861	138.184	166.685	120.352	115.68	125.42	126.479	82.7083	139.479	114.087	112.501
MPRIPP1	0.548152	1.46221	1.71628e-11	4.46465e-09	4.18149	3.63334	13.6599	12.5469	12.6	13.0951	14.1408	12.2972	13.708	12.8128	14.2985	10.4612	10.5215	13.5879	13.5744	9.28385	10.0228	12.7849	9.90952	14.2296	13.2667	11.6627	11.8797	18.2048	14.4332	15.4988	11.0364	17.5495	21.1223	18.6469	23.9972	25.2108	20.1333	17.6329	16.3892	14.7553	19.2668	18.5699	13.9479	22.9413	17.1474
MRC1	-0.842001	0.557869	1.50013e-08	6.17039e-07	7.59684	8.43884	199.294	595.153	416.937	277.47	441.147	271.675	514.584	403.842	177.129	240.876	377.457	418.771	345.984	276.87	408.178	208.788	450.938	250.177	370.545	434.521	206.446	318.156	172.912	308.023	235.938	163.241	212.67	198.548	176.604	151.265	241.131	128.469	145.318	180.68	117.305	153.168	261.524	186.879	132.197
MRC1L1	-0.82278	0.565352	5.78434e-08	1.66689e-06	6.81541	7.63819	114.416	347.764	259.095	159.396	241.553	154.387	280.868	246.861	105.821	140.332	223.863	214.953	213.932	162.115	229.898	116.026	261.84	137.057	223.515	233.369	116.044	173.856	93.5297	189.372	145.374	95.8472	124.274	132.991	92.1766	85.3244	146.2	71.8612	89.3211	100.322	70.1862	84.7497	154.962	99.2678	77.1052
MS4A4A	-0.576239	0.67071	1.80049e-05	0.000133717	4.3376	4.91384	19.6726	26.7889	31.0602	27.1904	34.3089	27.6299	35.0356	27.7137	26.933	18.4636	43.3775	35.0195	32.7957	18.8468	38.0396	23.3109	48.5267	30.6103	28.1341	32.8518	26.2947	15.782	29.7237	25.7738	17.9689	20.8205	23.9796	15.7296	30.637	11.6838	18.831	13.2247	22.5864	19.7461	16.0393	16.2486	38.0081	12.0907	15.1488
MSMO1	-0.539744	0.687893	7.21569e-05	0.000398685	3.36959	3.90933	15.8315	16.6785	7.49192	11.1162	24.3408	22.1143	9.58587	19.1149	12.0058	28.6655	15.0119	14.1352	12.7708	13.4675	13.3052	12.0544	15.3979	14.4503	15.597	12.6326	8.95323	13.6643	12.947	12.1694	12.8913	17.9233	7.1758	10.5079	8.84895	8.18163	7.07006	8.36865	10.2706	7.63805	9.17467	9.58784	8.56404	10.0446	10.2884
MSRB3	-0.630794	0.645821	2.68404e-07	5.07542e-06	3.02034	3.65113	17.4914	18.515	12.0222	10.2115	17.871	10.625	15.7673	12.6403	5.77095	15.1757	15.8676	16.1185	9.55637	10.7368	7.85877	11.0546	11.9983	11.6725	10.9595	9.52119	11.7085	9.19976	6.7424	12.4199	6.07887	10.4693	6.40509	9.59531	7.65818	6.77838	10.4816	4.83443	8.76574	7.40396	8.28103	9.19513	8.597	6.25673	6.37233
MSX1	-0.513267	0.700634	0.00254079	0.00758336	3.21836	3.73162	14.769	12.9271	10.5	14.9138	21.7908	9.04206	13.3677	11.8637	4.4991	23.2471	15.5943	21.7029	10.3708	10.2827	8.70729	7.88244	16.77	14.009	13.3244	9.12229	13.7631	17.5087	10.289	10.3325	7.60491	6.33443	5.06357	13.6627	6.81169	9.27568	7.31587	10.6357	6.55568	7.30533	10.0266	11.6555	16.1796	5.02229	5.67717
MT-ATP8	-0.700687	0.615279	4.7108e-08	1.43486e-06	9.98345	10.6841	1670.94	1866.7	1607.58	1959.89	1815.71	1403.33	2146.42	1462.28	1493.21	1441.95	1951.17	2411.66	1846.88	1570.15	1666.66	1305.31	1415.43	1049.46	1691.68	1588.55	1186.09	1393.31	1406.59	1721.74	1495.11	1428.47	609.798	795.014	924.14	691.395	900.613	642.903	952.759	676.141	776.57	1275.39	998.812	844.117	688.096
MT-CO3	-0.541287	0.687158	1.0443e-07	2.57069e-06	13.0059	13.5472	9626.25	14980	11631.3	11078.9	13157.1	11152.4	15633.9	10508.1	10414.5	15421.7	13948.3	18688.1	10994.1	10194.8	10440.2	9127.86	10192.6	8815.65	11609.2	12331.1	11431.3	9763.13	6966.5	10889.7	10633.4	7766.84	6849.13	7276.16	6569.97	6472.17	8477.98	6640.9	11302.1	5836.17	8654.34	9444.95	9222.24	8516.69	6776.8
MT-ND4L	-0.565827	0.675568	8.64688e-06	7.47586e-05	10.5071	11.073	1782.91	2348.3	1783.42	2433.21	2633.56	1986.67	3063.78	2007.73	1982.56	1510.53	2611.86	3267.79	2392.79	2128.94	2252.24	1796.91	1819	1511.87	2276.11	1950.44	1698.36	2053.18	1649.67	2474.63	2020.03	2045.09	1049.46	1177.22	1207.61	834.217	1345.07	1000.32	1316.19	909.333	1447.89	1951.68	1402.88	1304.68	1006.25
MTATP8P1	-1.28181	0.41128	0.000173904	0.000826173	5.49027	6.77208	124.34	152.464	107.611	163.688	145.349	111.605	164.204	110.285	124.865	129.022	155.285	13.3048	133.029	76.2686	90.0797	92.6667	81.8897	68.6111	122.977	105.888	21.4414	124.649	131.042	117.331	116.67	98.0279	13.31	16.5359	19.4977	13.2	18.1434	15.3938	22.5351	10.4155	15.9901	25.1549	19.5271	15.9969	15.1777
MTMR4	0.824404	1.7708	3.35209e-05	0.000217265	7.02872	6.20431	73.0979	24.0038	84.443	149.138	41.0432	102.335	36.8269	59.5655	108.718	22.4961	64.3593	32.3184	66.3951	108.656	115.425	88.6294	63.8238	101.152	82.219	57.3434	66.5408	39.0011	171.097	72.3045	105.402	163.335	150.258	73.8722	137.771	205.314	150.625	190.8	82.3967	147.524	96.6093	155.407	125.057	123.164	160.27
MTRNR2L1	-0.758549	0.59109	0.383645	0.48225	5.03201	5.79056	0.817258	5.9566	2.27028	1.45501	227.528	191.898	317.131	1.70838	2.21873	2.05648	2.2546	2.83081	0.21719	2.11531	217.494	1.92255	2.6135	3.75045	7.96003	1.73208	166.171	418.389	1.00032	3.55897	1.48389	2.07686	1.01271	3.04918	1.37484	2.97298	2.22402	137.285	2.45838	1.01262	2.7524	1.97552	2.51063	1.7361	1.73791
MTRNR2L3	-1.014	0.495171	6.12823e-05	0.000353388	2.89944	3.91345	3.38578	12.5469	3.63245	7.85703	9.96812	17.0507	13.9024	11.3892	15.7777	18.6871	15.0306	22.269	17.5924	15.3947	20.4214	25.666	20.0368	17.0976	24.4569	20.554	3.18723	11.4583	5.7161	6.31431	12.8913	21.9109	5.35292	2.22824	2.74967	3.68649	5.96975	6.43742	7.10198	4.19514	7.99507	13.4335	6.69501	3.96823	5.67717
MTSS1L	1.03891	2.05468	4.81317e-11	8.90899e-09	6.62933	5.59042	54.445	37.3872	39.465	103.451	38.5975	60.2804	50.9756	38.8182	51.7294	32.7546	46.4071	42.0218	37.1395	59.5812	42.0539	47.2626	34.0481	47.138	47.1449	34.4876	66.8353	96.3784	116.084	51.7008	63.1579	84.4245	126.83	61.0226	79.9905	254.725	92.0044	97.6809	47.1189	73.7284	97.6447	134.95	98.0075	94.3695	111.999
MTX1	0.523181	1.43712	1.60438e-09	1.25546e-07	4.93476	4.41158	23.467	25.2205	20.3514	22.9475	19.0255	20.8447	21.0967	19.3345	23.3848	22.6979	21.1771	21.8107	19.6092	20.3137	20.7436	22.329	19.959	21.8093	18.8206	20.62	21.193	16.1396	26.3757	23.7648	26.5774	32.7403	43.2987	25.717	35.8707	41.3668	23.6951	37.9048	25.0911	39.6575	37.0732	32.756	22.3566	28.6811	31.9279
MUC1	2.7811	6.87379	9.54847e-12	2.79799e-09	3.92206	1.14096	1.3108	0.794982	1.0887	3.59122	1.1064	1.27293	0.905912	0.750651	2.40923	0.536473	1.28956	0.424621	1.56969	8.00184	1.82802	9.07529	2.22246	1.89027	3.10955	1.35942	1.50142	1.14389	33.0819	6.64829	7.94637	5.296	57.7378	4.28591	18.0433	11.9027	2.05376	21.8376	1.89966	22.3763	26.5946	20.9764	4.2985	16.3182	10.3643
MUC15	-0.567289	0.674884	0.00882774	0.0217418	6.05791	6.6252	68.0426	16.8813	115.943	68.9091	69.3132	68.761	58.643	100.054	126.419	57.9033	82.894	64.5802	83.8789	139.892	259.49	111.027	201.958	110.197	74.1321	115.818	78.0583	26.322	86.9133	49.4353	60.9877	132.815	88.7427	55.1432	83.6901	34.4865	81.8675	72.323	99.4278	68.8003	84.5905	32.1351	58.9161	35.3421	47.0626
MUC20	1.23632	2.35597	3.80182e-06	3.8628e-05	4.69292	3.4566	13.4264	2.50304	5.03718	19.006	6.98348	12.8914	9.05359	5.90814	9.32177	9.57827	7.18653	9.57757	9.44778	26.2357	15.8955	9.85305	14.102	15.2776	9.2146	11.5761	8.27594	4.52443	38.8516	11.4519	16.3343	10.3454	32.3164	18.6469	32.293	14.2406	19.7967	35.9481	3.6705	45.0616	76.7887	10.141	32.4638	31.9164	30.7755
MUM1L1	0.72145	1.64884	0.00467705	0.0127201	4.00777	3.28632	9.18443	2.45023	7.45408	19.4001	5.0227	11.4016	5.57393	8.5419	14.7916	2.50354	6.54459	5.40999	9.62877	14.6505	34.4951	13.586	10.6718	5.44183	6.03732	7.96757	4.05648	3.99792	40.9654	12.973	18.6104	11.8381	18.5182	10.7112	19.9143	18.5117	12.5638	8.90977	10.6075	23.5796	16.0775	7.46306	14.7848	21.4119	17.997
MYC	-0.581938	0.668066	1.53325e-06	1.89685e-05	4.31669	4.89862	40.8629	45.3716	26.2671	20.1955	34.6798	31.9727	26.7743	26.9544	20.9547	37.6604	22.4896	39.4992	41.5919	20.6595	26.4351	23.282	26.2003	25.2162	18.458	38.8448	31.6116	23.9661	18.4344	36.0949	13.559	18.0479	17.0715	22.7046	18.7228	18.147	13.0632	17.1851	20.1587	21.1204	18.2183	23.7852	20.3082	14.3848	23.427
MYCN	0.674928	1.59652	4.47862e-06	4.41667e-05	5.82894	5.15401	42.0304	20.4045	27.5839	38.9942	31.2953	43.8152	43.5545	47.1702	42.156	50.6073	31.0946	33.3092	29.8637	29.7318	14.0319	64.5014	26.3528	23.2748	27.8024	35.9118	43.6072	58.8979	37.5834	70.0314	47.0206	73.8325	64.8137	37.7629	38.4954	74.8001	27.8588	62.555	55.4501	32.5485	85.0623	80.7328	55.3733	60.5155	59.5523
MYCT1	-0.527475	0.693768	0.000569973	0.00217525	3.66933	4.19681	11.0914	18.7992	19.9406	15.1321	20.6703	12.5383	22.1985	17.7798	16.7638	21.4887	30.2179	26.6725	14.9137	15.8256	14.5748	19.3536	13.4305	16.5093	16.0354	19.0144	21.5863	33.5897	7.95491	17.0678	8.81057	15.6457	5.73871	18.7251	11.5403	11.9712	12.5248	12.2218	10.1977	9.78866	10.0048	13.9603	10.461	6.86173	11.1612
MYL9	-0.746226	0.596161	8.09886e-05	0.000439163	7.13854	7.88476	302.035	456.884	235.258	257.463	520.892	171.799	333.367	249.85	78.7035	335.385	246.127	252.036	167.617	149.364	87.1982	176.73	169.823	196.016	200.27	137.296	238.825	115.386	146.689	191.553	93.392	170.666	122.249	190.456	107.987	124.449	184.243	65.2139	215.586	193.194	143.387	199.725	117.232	67.708	86.8954
MYO7B	1.86027	3.63077	8.66087e-11	1.48859e-08	3.88372	2.02344	2.52961	2.46432	2.25767	8.47137	3.32271	4.14499	5.05543	2.30948	5.71119	1.21203	3.9873	3.87926	3.33025	2.76818	3.85599	7.27363	4.57362	2.42676	5.40923	2.96378	7.29201	2.29642	6.16069	8.21498	4.19404	27.83	24.6749	3.88314	5.59656	22.0793	5.57957	29.3571	6.38875	16.5877	22.4998	29.984	5.26922	23.3271	21.6273
N4BP3	0.73834	1.66826	1.98802e-09	1.41739e-07	8.11362	7.37528	224.046	166.531	157.444	169.217	172.935	163.48	153.121	182.322	202.521	137.248	173.98	158.525	122.17	211.648	140.57	151.497	115.538	135.126	139.474	120.784	288.59	473.218	225.357	261.757	202.458	245.277	391.776	160.434	252.095	298.368	250.261	309.976	205.275	315.648	408.011	240.223	158.867	351.561	234.849
NAA11	0.503144	1.4173	0.000594514	0.00224875	4.08735	3.5842	5.56514	9.71644	11.0487	17.3631	9.58176	13.2961	6.31929	16.4194	11.2991	10.6102	9.98912	8.27226	16.9046	15.0422	15.6188	3.94122	10.6718	15.0018	15.3048	14.8189	15.2118	10.209	15.7193	15.9197	18.0849	15.7495	16.3481	13.9168	14.8316	11.6144	12.6028	27.1958	23.127	27.0514	17.9125	15.7602	14.2269	20.9159	14.8688
NAB2	0.50403	1.41817	0.000194094	0.000898152	5.17549	4.67146	30.725	14.5958	27.9623	24.9534	18.9317	28.2457	17.7264	18.8238	42.2998	15.6024	21.497	15.1606	23.0765	33.9233	37.0843	31.4657	27.841	29.2866	20.0731	24.9035	31.0997	16.0095	34.511	23.803	28.843	24.0916	53.0228	27.0126	49.3066	40.2739	39.5252	49.2836	41.2689	32.6932	28.9221	38.7201	41.8903	40.9844	40.5705
NACA3P	0.529599	1.44353	0.0799051	0.134338	5.77855	5.24895	1.75127	71.2257	34.3947	28.6636	1.3909	23.251	65.04	24.1071	29.9529	32.0095	1.1273	61.1455	66.786	31.142	53.3713	30.7607	56.9525	55.8155	34.8395	65.7036	28.83	39.0868	66.1639	59.4693	54.6255	57.2176	67.9965	71.6557	67.242	63.9784	63.4432	38.7645	30.5932	67.1223	38.7958	33.4521	70.2976	63.7397	34.1789
NAIP	-0.50574	0.704299	1.27458e-05	0.00010122	4.2623	4.76804	20.3731	21.8366	34.0882	39.678	37.6123	26.1341	33.3172	25.4169	16.7761	20.2965	38.0369	29.1668	21.8819	25.6775	29.6173	20.5905	29.1187	27.3893	33.386	23.4755	17.9934	23.6127	18.6202	16.4516	13.9578	17.7053	28.5151	23.2324	11.0737	18.9438	24.2653	14.0924	18.2603	18.6033	14.1683	25.9715	22.8886	18.8119	16.1973
NAP1L1	-0.528065	0.693484	5.98378e-07	9.30434e-06	4.06559	4.59366	20.2384	33.5461	23.803	19.9839	27.1805	21.689	29.4426	24.5853	20.438	31.7172	28.7425	28.4242	24.484	18.8615	20.0841	21.1887	25.5109	20.1353	25.3132	23.0455	17.7638	32.3527	15.0432	26.2375	19.0908	16.4032	14.9737	15.5301	11.5659	12.8204	11.8765	14.5649	14.5139	13.0083	17.2	16.2296	16.5122	17.485	15.0931
NAPRT1	0.592573	1.50793	0.00302864	0.00878827	3.70232	3.10974	7.80676	4.73993	7.51462	4.95672	9.04086	13.0963	5.01006	1.25914	7.81488	9.64459	8.01008	9.60588	3.79359	13.2403	12.3197	9.57428	6.02557	14.4576	13.3205	13.2177	6.50003	7.1677	11.4227	7.49298	7.69765	14.9603	18.6243	13.9637	10.7071	4.17802	15.6072	19.5548	16.462	10.4734	8.764	16.9719	15.5008	16.0135	18.6767
NCCRP1	0.722078	1.64956	0.00578656	0.0151842	6.71529	5.99321	84.0608	14.7014	59.9353	86.8639	30.1362	60.0393	33.1519	33.1236	167.145	25.2142	55.8013	10.0966	94.9121	126.801	67.1526	44.4108	59.2393	60.8896	104.173	57.0432	62.7306	18.2048	199.921	65.8984	97.2872	108.724	68.4305	205.116	41.2451	120.346	114.362	104.258	121.417	116.885	95.0234	101.41	57.0471	54.1912	201.366
NCKAP1L	-0.575692	0.670965	3.36962e-06	3.54068e-05	3.20587	3.78156	10.6244	15.9371	15.3811	11.7674	21.3561	16.1982	21.1453	17.0363	7.45741	11.1206	15.606	18.4946	10.7373	9.51888	10.4143	10.9946	15.3951	11.8994	13.6993	14.0298	9.14519	16.0095	7.62742	10.0455	8.85694	7.02239	13.6536	9.42606	7.07728	7.22433	10.5349	10.041	6.52153	8.35412	7.58549	7.98438	9.37999	10.4476	7.95093
NDNF	-0.521242	0.696772	0.000449092	0.0017973	4.97947	5.50072	70.2258	57.8551	59.1691	48.7063	31.701	48.2071	45.6933	58.7255	33.3427	26.2425	62.4007	44.7976	30.4338	45.6848	36.176	37.7059	36.7796	37.1184	40.7519	48.0363	50.8509	79.6461	26.2583	32.8344	29.3299	28.8165	14.0695	27.3253	24.0909	42.9298	34.0919	29.8431	25.7788	18.625	33.8152	35.2959	36.4739	17.02	30.9058
NDRG1	0.907068	1.87523	2.81319e-07	5.22721e-06	4.99956	4.09249	17.3959	13.9579	16.3233	38.4946	15.3385	18.1254	14.1033	13.3981	15.5435	9.03956	12.5882	15.1574	14.2694	22.0815	22.973	17.8829	15.5648	16.6601	21.3613	12.0938	16.0328	43.4917	39.0648	21.3424	13.0396	39.5054	38.4301	14.3624	26.9676	74.0509	21.7876	50.9769	13.1979	34.8197	21.8095	40.2962	21.1172	26.521	34.8934
NEAT1	0.686499	1.60937	0.000213168	0.000973311	11.696	11.0095	1636.82	613.752	1435.38	2176.11	1529.24	1997.16	1334.88	1898.51	2705.84	796.975	1675.73	973.067	2619.99	2801.9	3341.81	1767.16	3914.7	2190.59	2748.72	1936.72	3196.43	854.448	2961.58	2074.19	2592.9	2990.71	3482.36	2759.18	4643.67	4637.87	3442.06	4763.9	2206.84	3529.13	3316.15	3941.95	4262.63	3732.68	3526.65
NES	-0.524352	0.695272	0.0135342	0.0310528	7.31013	7.83448	603.604	465.629	198.195	189.733	312.837	219.593	132.997	284.73	74.8207	408.703	202.538	214.198	170.494	136.437	89.5786	317.508	105.738	141.965	145.934	177.711	199.927	179.157	72.3087	256.016	87.7347	215.059	251.008	177.321	189.228	119.633	128.642	98.8004	266.461	111.244	178.775	153.827	140.037	125.247	105.781
NEURL	1.28942	2.44429	2.44206e-12	9.40193e-10	5.69494	4.40552	25.6619	6.05799	17.186	50.9543	12.634	22.1556	14.6413	17.1597	28.4245	9.01274	17.0598	12.9274	19.6992	27.217	26.7107	30.7223	17.6629	25.7016	20.2577	14.5726	28.83	21.6102	47.758	27.9207	44.3867	62.742	52.8347	35.2766	47.1944	101.343	51.3867	65.5777	38.5419	50.5153	49.3073	78.7836	38.7474	63.8389	54.4777
NFATC2	-0.555297	0.680517	7.79937e-08	2.01798e-06	3.23513	3.79042	11.8252	16.4214	13.1676	11.5985	17.6843	15.8254	18.9995	14.9822	9.27995	13.9866	17.7415	18.7912	11.0457	12.1043	9.43215	12.9085	12.1808	12.7484	13.5139	11.7781	13.6182	17.3328	7.2472	10.6113	9.64525	7.74373	6.13829	9.41559	9.74884	9.27568	11.5716	8.55657	7.6678	9.27891	9.56787	10.0281	9.14586	6.96212	8.7392
NFE2L3	-0.668116	0.629328	2.67198e-08	9.35194e-07	6.99231	7.66043	201.396	256.345	175.909	157.577	181.551	198.409	255.202	223.45	138.959	300.037	228.654	221.338	233.19	189.438	154.518	202.22	201.53	188.552	189.464	198.573	151.297	205.215	145.522	204.316	150.429	156.699	65.0548	138.738	107.862	70.0433	88.9219	105.844	111.447	91.1841	148.542	113.351	152.404	109.002	126.365
NFE2L3P1	-0.624077	0.648835	6.3331e-06	5.82198e-05	4.31787	4.94195	29.8883	39.7952	31.5569	26.3356	24.109	32.2414	38.8879	39.3876	21.078	39.2519	33.725	38.2159	34.3161	26.9114	19.9203	34.702	30.4908	31.3273	26.8795	30.3691	15.2118	42.6207	22.7215	32.7196	23.2785	23.5724	12.1526	19.2333	20.2476	13.2	15.4511	16.0936	12.4285	10.2709	18.2183	15.2773	22.1772	17.361	21.0866
NGFR	-0.677204	0.625376	0.0101297	0.0244856	4.85887	5.53607	15.9171	211.438	20.546	16.3446	64.136	32.4136	32.8279	32.4908	20.0508	81.0074	30.1865	64.511	45.0308	36.5478	46.1466	26.7554	43.885	33.8276	30.648	45.8039	43.6555	26.2007	13.8139	51.8156	14.2515	25.0608	29.7063	53.2433	22.7056	39.6	68.0864	14.181	12.6106	17.9378	35.9997	32.6619	24.5484	14.9635	24.5624
NID1	-0.877165	0.544436	3.31744e-06	3.4973e-05	9.20886	10.086	766.588	2080.44	1648.45	660.936	2030.08	748.992	1768.28	733.844	521.403	1257.54	965.343	2023.42	891.24	595.812	740.871	503.515	1244.68	915.22	962.817	1057.2	708.073	944.455	383.908	991.576	455.877	637.649	659.421	747.048	408.202	438.098	576.256	322.291	675.645	977.323	472.43	603.389	567.193	418.524	372.028
NLRP2	1.31701	2.49149	2.74088e-11	6.13511e-09	4.13492	2.81791	4.78096	5.53837	4.45542	10.9125	4.44509	6.62395	7.08732	6.94266	12.7885	6.75508	8.96202	8.48299	7.04239	8.80203	6.35194	6.25789	6.4303	5.9952	7.44666	4.30133	7.46103	5.92192	14.6547	12.4105	8.63899	19.3564	23.0826	14.0321	15.8919	19.8238	6.80083	32.481	9.73791	10.8278	23.1202	24.0815	7.85269	48.8899	18.5493
NME2P1	0.714155	1.64052	0.000740774	0.00271101	5.06572	4.35157	21.1903	5.7665	16.4595	27.9361	12.2863	23.1477	12.4441	17.5583	30.1994	9.47768	17.8959	7.1242	21.1218	25.7362	51.1788	22.4938	28.5307	16.6564	16.3238	17.3208	27.8883	4.28349	42.1562	23.2481	29.3067	30.2184	48.4656	35.476	66.992	37.9946	37.2817	39.3942	32.0272	34.6461	27.1308	25.3525	20.364	35.8381	32.5568
NMUR1	0.672182	1.59348	2.49471e-05	0.000172421	3.60347	2.93129	7.93908	4.5625	5.56218	8.58454	10.6636	9.92043	6.22207	5.50478	9.12147	4.11296	9.67598	7.26575	5.75554	9.40137	9.77221	6.53666	6.53375	6.28752	10.1519	6.5819	9.99633	7.06775	11.4322	11.825	10.6654	18.2764	13.0206	5.3947	16.498	24.1406	4.44805	17.9128	8.87748	13.3087	11.2717	15.409	7.25293	10.6646	11.1226
NNMT	-0.743108	0.597451	7.93918e-05	0.000432272	3.45058	4.19369	29.3045	37.4347	19.6237	7.54784	26.2822	16.9345	24.5237	15.7788	11.9873	14.183	16.2049	34.1466	11.6333	8.85785	15.0185	12.4965	22.7865	13.5402	12.7764	21.0736	11.6805	16.478	9.36012	14.6377	8.61349	9.41078	20.0373	9.71925	7.34288	9.97433	11.3981	5.02049	13.8455	12.278	6.66802	9.20262	19.3353	5.36331	7.96542
NOG	2.11083	4.31941	1.60618e-06	1.97187e-05	5.73015	3.61932	3.96954	11.533	2.61082	16.2961	12.0545	8.26702	14.1941	10.8197	23.2967	6.43767	1.87883	16.7018	4.561	4.46565	4.00911	75.6522	4.02915	5.07414	24.6876	2.65586	4.4911	20.2395	13.2899	55.9103	26.2462	32.0875	243.485	8.56115	14.7482	41.3838	7.95967	17.493	40.973	16.2019	209.182	37.2714	13.39	111.358	45.5332
NOTUM	1.93322	3.81906	8.95907e-07	1.27561e-05	8.61798	6.68476	35.901	112.478	35.8136	87.4822	154.593	67.8671	164.107	77.6126	204.586	66.1426	38.7274	144.82	66.6774	43.8045	50.0513	458.455	65.2558	15.9394	160.008	32.2167	77.4715	88.7752	106.355	635.104	177.881	242.214	1799.09	114.813	95.4887	335.5	64.5845	131.128	431.924	101.588	1128.26	263.731	103.25	865.726	386.453
NPL	-0.780055	0.582345	3.35291e-07	5.96521e-06	2.95455	3.73461	12.22	14.5535	12.846	9.66366	26.176	16.0949	18.7067	13.6433	7.26225	11.6608	19.1562	17.7712	10.8143	9.24468	9.10403	8.88376	11.5157	12.143	15.4105	10.9602	11.0829	18.3297	6.2758	9.14618	8.40095	6.80173	6.90816	9.63618	4.34323	3.96397	7.79384	6.44908	5.28096	7.28122	7.48173	7.45209	9.61246	7.9158	5.89924
NPM1P37	-0.542141	0.686751	8.34965e-05	0.000449974	5.11648	5.65862	55.8071	59.566	35.9839	50.4887	58.0701	59.0059	41.3184	43.0891	46.5934	78.8615	53.3588	60.1075	63.8539	43.1288	43.4738	46.1411	51.7255	39.49	50.7596	44.9186	34.4801	67.3578	42.8708	63.2579	46.1859	40.4988	18.5182	18.7642	22.9973	20.6919	22.2402	35.9656	25.2667	29.0767	28.5725	33.057	33.8935	38.1942	36.2644
NR2F1	-1.01747	0.493982	8.38712e-08	2.13561e-06	5.49829	6.51576	50.8743	148.345	124.071	40.8493	117.183	65.8003	122.011	59.9356	43.9125	75.0391	90.4657	180.676	116.685	45.2441	96.5946	43.4015	138.434	86.1776	81.6191	114.231	79.5722	59.2727	36.0472	88.7734	38.952	45.3275	37.5066	70.8934	29.6527	45.9622	72.0174	26.4844	33.4954	38.6966	36.1089	51.3305	54.7457	24.1504	23.7514
NR3C1	-0.554391	0.680944	2.50188e-06	2.83635e-05	3.64007	4.19446	12.8426	20.658	19.8916	13.018	21.4226	15.3122	26.8155	16.2464	12.9716	12.5966	23.4412	30.0954	16.8961	16.5906	20.4804	12.8415	21.4397	21.776	18.0034	19.5759	10.7463	19.1371	13.1723	14.945	11.8547	14.2448	9.59951	15.4528	9.02834	15.5854	14.3219	9.72199	8.34724	11.7004	12.2432	10.203	12.9962	10.8324	10.332
NREP	-0.638307	0.642466	0.000885436	0.00313206	3.32388	3.96219	15.5127	18.2941	12.5112	13.7973	17.9104	18.6862	10.2123	27.5156	6.50079	39.594	25.1191	10.0842	17.7246	11.3685	6.80895	14.068	9.22774	10.3593	17.5151	8.72567	15.0732	14.0331	8.85374	13.3574	17.1252	5.75201	3.50361	10.0348	6.08623	6.3906	7.59833	10.5019	10.4451	10.2017	12.3146	11.5324	14.7788	9.46768	7.87348
NRP2	-0.511444	0.70152	0.000184788	0.000867601	4.23989	4.75133	29.252	40.1627	19.9217	25.8045	38.3831	33.8431	31.6693	36.5166	14.2307	34.9244	34.9228	26.3737	25.3244	23.7855	12.3593	23.2388	19.0295	22.8557	31.5286	14.7804	26.0774	28.346	16.9911	25.6303	22.4762	11.8952	9.45441	22.1652	18.6665	12.5162	18.4184	15.2119	18.6154	17.5039	22.668	21.4278	22.7491	18.8429	16.0351
NUDCD1	-0.514595	0.699989	1.55065e-09	1.22909e-07	3.68334	4.19794	20.8109	22.9393	15.8068	20.1155	18.7482	20.6934	18.0829	19.2667	16.7021	17.9048	20.902	17.4803	16.968	17.6569	20.1082	18.7689	17.6683	14.533	16.5546	19.4282	13.8717	13.7339	18.0772	19.4882	15.7431	16.3034	10.8143	12.0501	10.9987	10.7622	8.2523	10.3209	12.4285	14.032	12.7462	11.1287	12.7972	8.40149	12.5129
OLAH	0.721668	1.64909	0.00312316	0.00902714	5.05899	4.33732	17.1916	9.44185	32.9616	26.6448	13.8945	25.0852	10.123	18.6854	35.7771	6.44885	10.0165	7.8555	16.7779	29.3646	48.078	12.4485	13.612	29.7416	11.8824	15.6898	32.8321	5.42129	45.7645	25.7738	30.0255	69.6658	52.3899	34.0101	44.3385	20.35	15.0707	50.9921	38.6341	52.4393	25.0665	19.821	16.9293	33.3424	19.8701
OLFML2B	-0.618438	0.651376	6.3936e-07	9.7991e-06	4.82485	5.44328	47.4243	63.216	64.09	36.8117	54.9406	46.7087	53.782	29.5929	23.0009	60.0671	55.1249	54.3327	33.165	38.8276	21.8998	33.2024	30.8829	48.0278	34.5396	42.078	41.3761	32.5973	25.4367	38.3221	17.7139	26.0854	23.0609	40.859	29.2215	28.7308	35.28	22.6429	27.37	25.8652	29.1492	27.2621	34.3677	21.3292	24.5393
OLFML3	-0.92764	0.525718	1.17454e-05	9.4681e-05	5.12311	6.05075	53.2385	50.9796	37.0623	69.2947	107.128	68.2804	34.7318	109.526	22.2798	92.6309	94.9749	66.7835	65.6729	42.7175	55.094	42.32	69.5572	64.2816	114.065	45.5248	85.5845	40.9876	29.9024	46.1518	45.0035	10.4622	9.58461	73.5321	21.1537	42.4838	41.4078	27.499	64.1227	34.2483	21.626	35.6252	36.9272	32.7999	13.4398
OLR1	-0.50401	0.705144	2.97941e-05	0.000198636	4.53702	5.04103	37.3604	35.5092	37.0778	25.6346	43.4867	46.7838	39.2503	34.5386	21.0556	24.1331	43.8024	29.509	29.1726	37.3384	26.2187	29.7645	28.8079	41.6861	33.4342	25.0259	21.099	41.9684	18.8372	27.1045	27.3254	15.0006	17.9527	23.4445	16.2367	20.6379	24.4217	11.5645	25.3412	18.3061	27.8338	23.5984	25.791	24.9593	26.8375
OR51E1	-0.824034	0.56486	0.00070711	0.00261164	2.68083	3.50486	8.69796	4.43577	9.3649	8.73004	23.5874	8.4737	16.3815	11.2943	5.73173	31.6966	18.7883	15.8997	5.70124	13.6907	4.51025	9.32435	3.48467	12.906	8.07539	7.33247	9.63414	5.72916	11.3608	7.23275	8.90331	10.4882	1.88075	7.62294	7.5616	7.4919	5.38448	8.04678	0.956036	6.72669	6.55334	6.18995	5.57918	3.28619	4.05512
OSMR	0.506772	1.42087	0.00493487	0.0132899	7.57208	7.0653	126.768	55.2063	122.118	189.936	123.072	145.913	88.2756	104.61	177.104	62.2845	106.041	69.3171	208.112	191.2	290.235	89.0139	138.929	121.029	132.713	119.906	150.814	50.9092	332.105	130.649	132.622	207.603	202.051	167.4	325.436	240.954	132.997	154.414	161.761	265.393	159.928	170.237	152.563	242.831	195.41
P2RY1	-0.610303	0.655059	0.000810663	0.00291469	5.76671	6.37701	79.274	174.516	56.8705	48.4517	105.708	54.8724	92.1644	93.3914	54.8521	75.6426	114.139	147.485	85.573	51.0024	49.1116	59.0222	92.3437	75.3399	42.5688	114.779	77.7975	104.838	34.5824	84.4969	46.0932	40.9142	24.1605	96.6355	45.8696	36.8649	57.0053	43.8025	38.378	28.498	71.3003	50.3098	73.0872	41.6664	60.9427
P2RY14	-0.555931	0.680218	0.00348574	0.00989975	2.91791	3.47384	13.2318	14.7436	13.0541	15.1806	6.06587	22.7688	8.74978	12.8128	10.2308	11.7428	10.4588	7.80045	14.7327	10.0281	9.18755	18.3603	7.11453	5.44183	6.69104	7.4287	7.09884	16.8841	10.6224	11.0213	7.51217	5.84983	4.1473	8.44388	5.41602	6.22343	3.4726	5.17793	8.28565	4.19514	4.06307	7.46306	13.0181	4.09224	9.73229
P2RY2	0.720626	1.6479	2.21419e-07	4.44635e-06	4.49845	3.77782	14.5939	7.13947	16.119	23.6196	8.19086	14.3984	11.2775	10.1237	17.5444	7.48081	9.23758	9.5933	13.6106	17.2358	12.9879	15.2522	16.1166	16.7667	14.8049	15.7042	16.5157	13.7429	22.007	13.2409	17.4975	31.7414	28.5489	15.8323	25.6636	39.164	24.7764	23.4639	20.532	30.5233	18.9173	26.9987	16.5051	16.4103	21.2025
PABPC4L	-0.621441	0.650021	0.000598369	0.00226032	3.17681	3.79825	13.368	12.6736	10.3865	20.0063	31.1794	9.9721	14.4857	21.7344	6.40968	15.0212	19.4459	21.7029	8.74191	11.8692	6.38952	10.7182	8.11274	12.4096	17.8235	9.00681	10.2136	19.4363	6.14481	13.2026	10.2017	7.42478	3.25515	7.62294	10.2488	7.7892	7.25734	7.97681	7.44343	7.88397	10.6819	10.9312	9.97278	8.99052	5.79303
PACSIN3	0.803467	1.74529	2.37103e-10	3.26017e-08	4.40331	3.59984	12.7365	7.25853	13.7042	13.0686	8.39809	11.8181	8.9619	8.74897	16.0802	9.89223	9.97488	8.87845	11.906	16.0571	13.9977	18.0195	11.1173	12.7355	11.6097	14.455	15.225	7.4961	26.2421	11.8563	22.1065	15.5387	24.2262	21.3549	26.1105	30.0649	27.8588	23.4343	20.2258	26.1309	17.6702	20.5334	15.571	22.3551	22.161
PAGE4	-0.556667	0.679871	1.75484e-05	0.000130724	7.98575	8.54242	413.591	551.461	385.891	229.163	352.507	385.398	475.988	365.214	232.043	524.715	389.129	517.095	332.817	277.546	242.395	312.534	357.777	332.163	348.078	448.147	355.268	485.613	199.135	317.036	219.267	201.04	153.101	348.251	213.287	156.973	266.444	188.54	263.729	190.77	324.03	222.838	325.719	229.971	256.371
PAK1IP1	-0.526939	0.694026	8.93015e-06	7.63709e-05	4.13109	4.65803	33.0406	29.783	20.6595	28.0816	36.6271	31.0013	24.0133	31.2254	16.7638	35.2284	29.4976	30.384	19.9815	22.6808	15.5353	26.8195	19.3835	19.4141	23.1879	17.5517	18.5439	26.2364	15.1477	28.7014	23.093	20.4571	12.1526	17.2396	11.4986	15.4595	14.1635	15.2539	17.4818	14.9	14.4173	17.5162	17.156	14.3848	19.2329
PALLD	-0.566837	0.675095	6.41562e-06	5.87777e-05	4.14295	4.70978	22.4838	44.9447	27.8766	27.0248	32.0639	20.8634	35.6541	28.2082	17.5812	22.433	22.6597	27.5234	28.7091	20.8438	29.0199	18.9573	34.9728	20.8945	27.9846	19.2291	19.3522	16.3167	16.9603	29.9522	14.4581	18.0796	24.3965	18.0358	10.1633	13.8384	22.6961	8.89749	20.8962	24.3714	16.2592	17.7173	15.0124	16.2254	13.5557
PALM3	1.02634	2.03685	3.1685e-05	0.000208596	4.28601	3.25967	10.1963	2.19676	12.146	12.8041	4.48179	10.2304	5.54153	4.96695	21.0369	5.21571	5.73043	2.98808	6.80529	16.2957	11.7768	14.355	4.64622	6.28752	11.3825	11.5087	20.5722	1.78479	22.6739	9.18445	16.5391	11.4574	24.5463	13.4086	30.7463	24.5766	21.3428	24.8167	17.2997	27.823	25.0337	25.4622	12.8786	23.9334	17.5722
PAM	0.645786	1.56459	0.000341517	0.0014373	5.23123	4.58544	23.7448	7.53862	26.7345	36.4805	14.6684	23.0087	9.72198	20.1831	34.2501	14.2628	20.5019	8.01087	25.3626	40.3691	34.6564	32.7164	26.6945	23.5525	31.2673	22.9789	27.5211	11.4805	43.4374	33.1828	26.1375	52.4336	41.2918	22.8688	51.037	45.5009	31.7095	61.0204	31.0076	46.0318	31.804	37.8618	29.94	39.6053	39.7162
PAPPA	0.717783	1.64465	0.00916762	0.0224069	13.0138	12.296	4016.65	543.286	4784.75	8599.56	2526.75	5485.25	1620	4656.12	9685.24	1526.69	3591.38	698.667	4557.95	8583.24	10285.9	5348.91	7257.09	5129.32	5996.35	5243.29	5466.72	607.532	11205.1	5692.75	6615.44	7538.62	9125.93	5991.43	16312.9	5715.04	11010.7	9358.89	7667.14	13939	8114.14	6222.02	6405.31	7344.3	10002.6
PAPPA2	1.72928	3.31563	8.10705e-06	7.1019e-05	12.2587	10.5294	638.676	248.758	1873.82	5956.21	693.295	754.304	416.003	356.691	3202.2	221.724	807.333	161.13	667.838	3588.71	847.151	2470.39	616.329	2121.03	1895.2	663.617	2837.28	643.572	4664.88	3123.19	769.506	9800.26	5663.47	1142.06	9970.52	7384.39	2053.13	10658.3	1242.25	8916.15	4911.59	5907.43	3065.59	3905.71	4386.04
PAPSS2	-0.942919	0.520179	7.53146e-08	1.96451e-06	4.7209	5.66382	51.2304	88.69	58.0737	39.4889	64.2596	39.2684	59.4207	38.0399	20.7821	53.4863	46.2568	83.792	65.8304	27.687	66	30.7031	96.5688	24.6868	31.9093	46.6969	31.3218	46.1546	20.0635	48.3331	18.5115	34.0605	24.5945	28.1697	23.4972	29.9914	28.3739	13.3507	24.1467	25.547	21.7571	26.8934	24.5763	16.741	19.4182
PAQR7	0.647983	1.56698	0.000181651	0.000856632	9.82459	9.17661	474.36	208.101	629.548	890.027	362.214	438.462	368.755	429.278	855.199	363.907	498.078	339.037	663.19	789.245	756.595	468.044	774.685	931.104	642.224	618.814	651.355	227.346	1362.15	480.117	723.487	991.39	777.33	858.343	1181.98	1112.96	896.048	1030.69	570.754	1350.4	774.342	808.908	1295.76	871.027	1008.8
PAQR8	-0.627638	0.647235	1.41493e-07	3.17451e-06	3.30711	3.93475	16.6954	19.8553	12.5244	18.1876	24.9589	14.2262	12.8006	18.8871	9.08038	19.8197	19.2267	16.8905	13.7554	11.9867	14.2825	9.54865	14.1565	15.2959	15.9201	10.0076	12.6041	9.63784	7.04986	17.9097	9.9544	12.2189	8.29461	12.3922	9.16558	8.64145	9.1302	9.84273	8.28565	7.90808	7.95138	10.4044	13.6225	7.81246	7.37646
PARM1	-0.613106	0.653787	1.00046e-05	8.34435e-05	5.93357	6.54667	74.5456	130.412	131.619	59.8735	79.5711	77.1933	151.906	94.1981	72.1089	69.1156	117.333	108.043	88.9937	90.2531	75.4841	97.1366	109.059	89.4592	73.6591	76.327	96.3414	94.5579	55.3747	106.08	57.9179	48.1832	38.9172	82.3864	46.057	70.5784	85.6249	31.7673	35.8514	56.8514	61.5358	76.3208	69.2515	36.0861	46.1704
PARP1P1	-0.55594	0.680214	8.72743e-06	7.52028e-05	3.08722	3.64316	11.6751	17.4896	12.8271	14.4046	12.2863	11.1605	18.1801	13.667	8.50515	14.3953	13.5276	14.8146	12.4884	10.8116	7.89294	10.2856	6.64265	12.0235	13.8435	14.0876	10.8656	16.2772	9.28866	11.1361	10.109	6.0229	5.35292	10.203	5.12439	6.18379	9.59842	6.57737	8.46775	6.79902	11.4028	7.63866	7.81085	7.93646	6.37233
PAXIP1-AS1	0.668431	1.58934	7.77444e-09	3.81781e-07	5.02929	4.36085	20.3147	15.3351	18.7298	22.8436	17.1544	20.7709	17.694	22.4937	18.9825	16.0048	21.6066	16.6074	24.1081	28.5566	23.1777	21.5325	18.2945	18.7522	23.0725	17.0899	28.3954	12.6363	29.0092	18.7133	28.843	31.9837	28.79	29.4363	47.2444	45.0703	37.8084	41.7033	27.0422	41.3728	30.6696	35.4276	22.8746	46.5027	32.6727
PCDH10	-0.742049	0.59789	4.09598e-05	0.00025559	5.65358	6.39563	78.3984	65.0157	89.7327	105.633	196.175	59.6259	102.81	114.888	35.2532	94.1509	97.2765	116.488	55.1663	81.1455	38.5251	47.3908	48.2953	60.1726	127.88	46.9971	106.7	53.3294	54.4459	71.8109	84.7206	25.3896	25.4625	48.8455	67.0545	31.5135	47.2898	36.5254	50.0553	45.8572	53.8684	60.9118	69.8094	40.9844	37.8285
PCDH17	-0.85482	0.552934	0.0187657	0.0407445	3.46243	4.31725	16.8705	28.1354	29.1731	15.7141	14.8363	6.9753	30.3326	17.8431	15.5311	45.1084	24.5187	49.5392	13.8459	19.2728	8.70729	5.09475	11.3252	11.4168	12.4592	25.2306	16.2984	79.8335	4.78724	10.6769	3.66334	15.3688	1.51907	12.3726	1.87478	7.7892	3.92131	3.07877	4.23388	1.30194	11.1407	9.61418	6.97397	9.36255	10.3695
PCDH18	-0.638205	0.642512	1.28593e-05	0.000101869	4.9958	5.63401	36.6365	53.8122	47.6985	43.7375	61.1997	45.51	59.8485	90.8668	27.9807	87.2841	70.8131	65.1086	40.2236	40.0498	26.5103	36.9898	31.6016	39.9974	54.2205	38.175	43.6651	49.4528	31.6958	33.9365	33.8326	30.5714	11.6607	39.8739	38.4204	29.9914	25.0964	28.2407	29.6644	23.7532	41.5744	37.8509	36.7389	24.6526	26.8101
PCGF5	-0.61944	0.650924	6.31293e-08	1.7625e-06	3.51237	4.13181	13.9167	23.2941	21.0228	14.2009	21.4662	15.418	25.0633	16.7421	9.81174	16.3982	20.1411	25.3641	17.701	12.9974	18.492	14.4575	19.7101	15.421	16.1277	16.7665	12.8648	18.2048	10.2032	17.6801	9.07025	14.5796	9.66418	12.6189	10.3488	10.6076	10.5349	8.28468	8.60433	13.1062	9.88243	13.4862	11.4652	7.46524	8.99078
PCOLCE	-0.56472	0.676087	0.0119324	0.0280121	3.39205	3.95677	17.8513	9.99949	9.81895	16.9072	19.7856	19.4378	6.77622	16.4004	3.41439	32.7069	20.0565	16.7112	20.6548	8.87254	8.68223	10.8912	13.906	12.0456	24.6992	10.6234	25.4544	22.1456	8.45983	17.0601	10.5449	3.5722	2.38711	17.9198	9.81133	10.6789	10.7573	7.30508	8.12631	4.91844	11.9926	12.235	14.1293	10.5654	5.90889
PCSK5	-0.601242	0.659186	0.000190244	0.000885446	3.11404	3.71529	14.5705	17.9965	7.12867	6.66393	17.4558	11.3878	10.9664	17.1977	11.71	19.8495	21.832	13.8332	11.8586	9.54239	6.74032	11.593	13.8515	14.4723	14.8587	11.5472	10.0253	8.41705	7.08797	15.1773	11.0178	4.15373	5.96054	15.8323	5.79931	6.56433	9.10679	5.06597	7.73024	4.48446	7.96886	12.7487	9.14985	8.23408	10.7982
PDE3A	-0.713328	0.609912	2.46698e-07	4.75846e-06	4.9111	5.62443	71.1793	51.4549	54.9407	56.3087	75.1859	42.4029	62.4475	57.4838	28.3094	48.6402	62.5964	59.3212	30.6962	45.6358	28.2726	46.9422	38.658	43.7185	55.1434	32.7556	43.3657	56.542	23.6742	36.8526	34.4694	30.1491	15.0943	38.232	27.1634	25.9243	28.6002	18.8924	42.8851	28.1605	24.0289	40.6956	25.9897	20.7919	22.7473
PDGFRA	-1.16523	0.445893	7.31233e-07	1.08446e-05	4.09186	5.25709	9.97055	47.0698	60.117	23.7893	73.1962	25.5554	60.2665	26.2995	24.8622	10.6043	30.8034	82.4049	58.6631	21.7759	43.8121	15.0535	62.1033	30.7868	41.7728	33.0481	20.7315	12.8933	18.3916	35.5553	20.5518	17.6429	24.1749	23.5021	8.82395	21.4768	16.8675	10.4398	16.3755	19.7172	5.58344	18.3328	16.347	13.0952	6.85895
PDGFRL	0.5683	1.48278	2.27356e-05	0.000160551	3.79804	3.22974	9.01903	7.09723	11.5217	11.4582	6.37496	10.4371	8.847	6.40642	12.3263	7.66709	9.30021	6.60522	6.02703	11.5754	11.8707	11.6554	12.1419	8.3282	10.7864	7.67889	9.85145	7.01421	19.0418	17.0773	9.36703	13.1362	25.6795	7.97477	14.8107	8.56217	10.8567	12.595	14.443	13.5619	21.626	14.2896	10.0076	16.1829	14.4536
PDLIM1	-0.588857	0.664869	1.04823e-05	8.64783e-05	5.57704	6.1659	122.098	108.106	55.0315	48.9173	87.789	79.2394	74.8009	73.6311	42.6983	107.205	86.6705	90.1141	63.9191	57.2543	42.3463	63.5786	59.6096	54.558	58.512	71.4541	59.5144	92.2663	36.2687	73.2689	44.2198	50.1978	40.3928	53.9235	35.1458	34.8908	47.0791	36.7493	41.0549	33.9083	54.55	46.6749	48.7341	41.9144	47.3175
PDLIM2	0.670096	1.59118	1.20592e-06	1.60096e-05	4.79325	4.12315	17.8973	10.9217	18.8032	27.8676	13.0295	19.6828	12.2154	11.9196	21.1722	15.1054	13.5884	10.0577	19.1766	20.6277	19.994	15.7592	20.1714	20.3355	19.9238	16.9676	20.9727	9.178	34.7842	16.8359	21.1126	33.1137	36.1513	21.7444	23.4825	44.8465	33.6978	33.4219	28.5767	29.4511	22.4741	26.8748	18.7477	25.1151	39.4676
PDLIM4	1.26012	2.39516	2.93285e-08	1.00792e-06	3.46459	2.20447	4.08629	1.90104	4.21623	3.05551	1.49025	6.0674	4.22212	2.41342	2.83505	2.38858	4.79102	2.57469	4.49894	5.45615	11.1503	7.18208	7.82494	4.9008	6.26255	4.1405	5.0706	3.335	11.7997	5.77308	5.52482	5.16249	14.116	13.0679	19.462	16.7506	13.4779	22.7909	3.99974	9.50623	7.80783	8.2031	10.0824	18.1582	9.63298
PDPN	-0.901369	0.535378	1.07017e-09	9.27964e-08	4.26884	5.17021	29.5614	38.7813	41.6483	30.7152	59.5885	38.545	37.8574	40.1849	14.5327	41.6213	40.8552	68.7415	32.5677	22.2812	25.3201	25.3295	41.3477	29.2645	34.0666	33.7178	28.8879	25.0691	21.7355	29.3558	28.9636	13.51	8.39106	24.5693	17.048	20.8346	21.3623	15.3658	15.9385	20.2379	13.0674	17.3582	23.7812	17.5718	12.2465
PGAP3	0.584006	1.49901	5.8198e-05	0.000337647	4.99656	4.41255	23.432	11.1148	19.3428	23.411	12.8774	24.8837	15.5163	19.466	25.3675	15.9332	16.5619	18.4474	20.2856	26.0183	34.8542	28.992	25.7103	18.0904	18.5619	23.1521	25.1357	7.71027	37.9978	18.9888	31.5697	25.6389	36.1684	24.6162	45.3821	28.6833	38.0659	45.2579	43.6772	40.8086	26.6459	25.1813	24.646	37.3014	36.415
PGD	-0.518434	0.698129	1.36498e-05	0.000106812	3.66179	4.18023	19.9255	27.8925	18.5406	13.8347	21.926	18.4802	20.6754	19.1639	12.0695	27.8817	19.1484	23.9046	17.6558	13.4263	10.8476	15.1641	16.3344	17.4561	16.5353	16.9648	11.9521	23.809	9.37202	14.609	11.8015	10.7045	13.6355	12.6951	8.09279	8.67118	11.0421	10.8223	14.3178	10.6687	14.0569	10.8544	14.9592	14.5605	12.6771
PGF	0.746123	1.67728	0.00104949	0.00361021	8.66251	7.91638	398.691	103.955	199.061	407.729	177.861	319.236	160.619	189.618	335.399	140.723	161.227	168.752	314.098	255.761	337.314	164.414	206.439	205.709	163.584	330.394	332.668	31.4568	196.652	151.629	473.371	415.36	640.958	308.055	594.461	527.391	446.166	644.809	813.928	507.07	285.775	334.241	176.738	276.598	468.888
PHBP6	2.09026	4.25826	5.13162e-05	0.000305264	3.6385	1.54824	3.26903	0.380209	2.27028	20.3701	3.24544	1.86008	3.79157	1.04401	4.06768	0.268236	0.281825	0	4.66959	0	2.25513	0.769018	2.94019	1.43399	3.57624	2.65586	2.17311	0.321261	6.43061	6.77353	1.57663	13.7073	1.73608	2.11097	17.123	25.4487	3.16046	51.2195	16.9355	34.8631	7.73294	17.2528	2.51063	7.56444	7.53094
PHLDA3	0.623195	1.54028	2.87033e-09	1.84004e-07	4.94341	4.32022	20.1688	14.5113	16.573	23.6802	11.5619	18.3941	17.1593	17.938	20.4	22.3083	16.6981	19.509	21.4475	19.7135	19.3565	27.7808	22.7592	20.6826	21.1402	21.218	26.3671	26.3167	29.2593	19.8614	26.0839	23.0272	33.6366	18.8814	33.621	49.5892	32.2191	30.2279	23.3205	31.1742	33.8807	43.2638	43.4478	28.5837	27.6617
PHLDB2	0.545112	1.45913	0.000538768	0.00208091	6.22259	5.67748	60.5549	20.4975	59.3224	53.1368	39.9189	64.469	41.1434	43.6523	74.9439	34.2389	49.6638	23.9738	46.8045	68.1599	62.7092	66.9687	66.9346	40.4754	50.1828	53.3865	53.4876	20.4465	96.1829	57.8544	61.0001	59.9383	53.6931	58.8804	126.027	79.8184	54.5393	96.1135	107.677	94.0773	75.3197	66.6671	48.7713	92.3441	94.8744
PIGF	-0.500561	0.706832	1.21829e-08	5.25832e-07	3.06018	3.56074	10.4909	12.2572	11.0595	12.617	16.045	11.6034	13.0969	11.7282	8.64602	13.4374	13.125	12.2399	10.4717	12.6751	11.2219	10.9722	12.8342	9.43915	13.7941	10.9039	8.42341	12.4986	9.73779	11.2345	8.53234	11.7491	6.86165	6.86903	6.73134	6.67645	7.27406	6.51739	7.02394	7.21234	8.31338	6.94253	9.06616	7.8656	8.07714
PIK3AP1	0.689731	1.61298	2.98006e-05	0.000198636	5.48105	4.79132	23.934	11.8498	32.5785	52.5985	19.9169	33.4298	19.9625	23.7117	40.5535	15.9452	25.6617	15.8997	23.6556	50.8653	30.9453	30.6326	20.3272	36.5117	30.1289	18.9951	23.4696	25.8258	57.1372	33.9633	29.8014	66.9442	60.1359	27.208	53.6395	54.6829	28.7758	71.9545	20.8507	53.476	43.4268	46.6002	38.4033	40.075	51.0366
PIK3R2	0.550813	1.46491	0.000570739	0.00217559	6.52844	5.97763	77.0224	33.9834	106.476	57.0986	75.1749	85.1356	44.7767	58.5594	70.1015	52.0762	57.6533	42.2599	40.8318	47.2251	53.067	53.0348	77.3316	94.9431	73.0246	76.6074	46.6288	37.0674	58.4267	51.3509	52.1082	97.5532	150.398	80.6859	74.9911	103.443	69.6638	125.43	165.258	132.033	127.696	78.9642	64.579	80.5338	111.623
PIM3	0.726248	1.65433	8.14252e-10	7.83718e-08	7.99779	7.27154	153.645	102.593	145.241	208.43	96.0881	161.775	101.157	132.921	202.028	114.492	125.318	122.291	174.512	184.796	182.665	154.332	164.16	204.455	146.453	156.234	211.444	147.031	300.167	142.416	217.436	264.021	293.832	211.038	271.655	462.179	273.672	297.311	207.528	266.03	233.102	293.035	217.588	247.27	255.646
PINK1	0.507007	1.4211	2.40549e-05	0.000167531	7.08947	6.58246	88.9644	65.9873	97.2057	111.696	74.2587	101.857	74.9889	80.7367	131.522	71.5893	67.7945	68.9145	112.215	133.069	124.7	115.737	102.689	113.911	80.254	83.7942	110.781	54.9714	139.616	98.618	128.511	112.531	209.439	135.258	149.482	156.22	199.928	121.191	148.368	165.732	130.63	114.624	94.0091	157.034	135.325
PKP2	0.515527	1.42952	1.54405e-05	0.000117668	5.32241	4.80688	28.5373	21.2736	22.5244	44.0451	19.7541	33.9391	23.4161	24.3919	39.6379	22.8895	27.1491	15.7043	23.953	35.1376	25.2896	41.1425	22.6192	33.5492	32.0708	25.2884	25.56	36.6085	65.8168	42.3961	49.1272	41.9971	44.5801	24.2761	27.6574	49.1136	33.4105	40.5038	25.7154	32.1352	53.4003	36.2366	36.6233	42.3573	38.0519
PKP3	0.570951	1.4855	1.46626e-06	1.84351e-05	4.94879	4.37784	26.3645	11.821	18.0178	25.5155	13.5086	22.9034	14.4327	15.315	28.3393	19.565	16.8497	16.453	22.6865	23.6743	21.5604	26.6447	19.9576	22.0414	21.7721	24.0497	25.2081	13.2983	27.5672	15.7805	31.6084	26.329	43.1521	28.4981	38.9954	40.8973	33.2965	29.1338	33.5234	32.7195	34.2799	30.6983	24.7386	37.0669	34.3685
PLA2G16	0.730448	1.65915	1.92882e-08	7.5467e-07	5.37298	4.64253	33.6243	20.9622	21.772	35.9386	17.6413	23.251	22.6328	20.2538	34.9081	31.33	22.0011	18.74	25.4981	35.3491	21.7494	30.184	19.7755	18.4654	21.642	17.0668	31.7854	40.4575	53.8171	30.4464	23.668	49.284	40.5954	30.8436	38.5954	50.4454	32.7049	80.1879	25.5125	43.9767	39.3987	52.5224	26.3616	35.3173	51.8592
PLA2G2A	-0.97953	0.507145	0.0017041	0.00540605	5.68054	6.66007	40.2124	139.102	144.244	48.5348	465.985	20.4756	235.689	72.0638	36.6091	73.1519	110.609	150.437	40.9869	34.4157	46.3554	44.2872	89.2168	101.168	79.1718	131.193	19.4132	27.399	35.6644	62.7658	27.8096	48.9991	42.038	136.107	25.8719	59.9522	87.0379	56.6773	61.0693	51.499	67.9113	11.8343	33.1363	50.5772	36.5457
PLA2G4A	-1.55921	0.339337	2.21764e-06	2.57707e-05	1.8686	3.42781	2.49069	20.5735	15.6649	3.54051	13.1749	4.37463	24.9855	5.47314	6.86164	2.9804	7.26481	35.0706	10.8233	3.56468	16.6211	3.87713	18.6575	4.26522	6.46031	17.0129	1.83507	5.0331	2.00064	8.72522	2.44223	6.0229	8.19816	3.16645	2.24973	1.82342	2.88733	2.28575	5.14439	5.40064	1.31067	2.37062	2.97556	1.81877	1.62205
PLA2G5	-0.795714	0.576058	0.00011936	0.00060497	2.96812	3.76383	6.14403	22.7016	17.4102	4.45596	18.8496	10.2821	21.0602	7.81821	9.01361	10.9865	12.2711	25.5834	17.6467	8.0793	15.0342	5.287	22.2556	14.533	8.78199	15.098	11.5356	4.33703	6.98436	16.5177	4.24298	11.0593	9.18676	13.8679	4.79631	7.9973	10.0374	5.21291	5.59964	9.22208	7.42165	4.97172	7.82828	3.54971	7.70473
PLAC4	0.930302	1.90567	3.12211e-05	0.000206106	9.66543	8.73512	467.005	88.2401	482.718	679.815	263.692	346.802	242.612	403.794	597.672	128.44	322.525	108.255	442.199	629.069	736.079	387.754	626.396	631.923	466.815	395.145	501.627	119.831	1150.47	453.396	443.009	846.347	744.092	712.159	1275.57	885.501	773.726	1167.87	717.3	1151.89	713.593	753.133	781.712	1010.47	916.805
PLAT	0.577217	1.49197	0.11486	0.180996	3.65886	3.08164	13.9832	10.1096	2.44491	13.5651	2.63915	6.25591	0.979676	26.1075	9.38695	16.6582	11.0128	1.26298	8.47042	7.09622	2.61171	25.4294	0.86279	1.23884	4.67663	1.02148	11.6011	21.2444	5.02357	7.66548	13.1267	4.49721	2.29252	11.2585	19.3246	13.6208	3.0344	21.25	23.4071	7.78939	8.11606	18.9346	12.5853	17.5041	16.4076
PLCL2	0.551613	1.46572	0.0086345	0.0212986	6.36602	5.81441	38.4812	13.0538	42.9083	85.8745	38.9221	67.7276	23.8383	42.4247	82.8574	26.9667	32.0341	16.7395	50.6488	78.6659	121.301	73.8642	93.2802	74.2589	57.9582	54.6413	65.3383	18.9758	133.128	56.3925	73.9531	92.2958	75.5774	65.4869	103.463	92.9709	68.6872	96.5334	66.7313	121.919	58.482	94.0083	96.4082	80.2823	89.3285
PLEC	0.824236	1.7706	6.23756e-10	6.61784e-08	7.42672	6.60248	126.083	81.9392	94.4965	163.611	78.5782	151.803	79.6878	92.2019	93.0143	58.249	70.3873	82.8735	78.355	104.042	77.0835	98.4023	86.7101	118.749	109.364	74.6642	120.535	85.4698	229.273	111.262	142.416	139.489	182.26	124.172	189.902	343.224	205.687	193.645	154.477	168.674	143.186	199.755	112.923	181.646	189.478
PLEK	-0.542577	0.686543	8.93998e-05	0.000475137	5.30763	5.85021	48.1015	66.0296	54.4299	47.9424	93.8858	68.823	72.2343	63.21	26.8097	57.4026	70.9259	81.6217	39.2571	39.0157	46.6059	44.3147	64.1941	51.0723	58.5466	71.8813	44.4764	88.1327	33.2248	40.4116	32.6918	33.2298	49.5506	38.4079	27.2468	27.1135	38.6863	50.3798	26.0178	31.8252	30.0798	29.5011	44.1452	47.6808	44.1429
PLEKHA6	0.785188	1.72332	6.45706e-05	0.000367312	8.81108	8.02589	312.835	59.7244	255.208	381.175	153.897	316.291	121.306	217.439	449.756	149.609	188.024	109.741	248.764	386.044	381.555	266.201	271.532	361.284	300.376	234.148	308.474	76.6209	626.949	259.231	362.485	400.211	441.254	309.169	595.461	619.092	461.807	591.018	420.007	571.371	379.831	423.485	568.413	428.383	550.048
PLEKHF1	0.599665	1.51536	1.05655e-07	2.58762e-06	4.60237	4.00271	15.0317	9.56858	16.2892	21.3886	11.5908	17.5158	11.4962	14.9958	24.6526	13.7248	15.7352	13.6822	17.2938	17.9214	14.5957	17.375	13.6392	18.311	15.8912	14.4917	21.6225	12.9308	28.7234	12.0259	30.3733	18.3543	21.5202	26.7096	23.8722	32.1973	36.6086	25.5748	27.1787	23.3988	22.2158	21.3356	26.3616	23.4374	24.2728
PLEKHG6	0.671022	1.5922	2.22592e-06	2.58126e-05	5.03006	4.35904	17.9667	8.37867	18.6667	20.1599	13.5484	20.1049	14.7126	17.9907	33.2947	11.7925	15.8239	16.3768	23.7582	27.956	32.8107	26.2321	24.0539	24.4147	16.6763	24.4287	21.7633	10.4945	36.3925	21.5197	27.6064	28.5684	47.694	30.4527	39.0787	35.2529	43.7261	36.3232	35.9197	31.2948	32.2279	28.3889	30.6235	41.3771	31.2695
PLIN2	0.840953	1.79123	0.00123972	0.00413562	7.68275	6.8418	141.373	38.9784	121.586	342.557	45.9384	193.448	59.9198	72.0683	118.826	52.7233	50.9998	39.862	67.9202	203.553	93.4346	155.203	116.361	163.843	176.89	61.9058	91.4157	207.618	430.438	176.265	52.3173	171.63	244	58.8465	217.085	364.791	249.455	347.854	56.3151	142.972	141.45	206.361	182.919	153.824	294.106
PLK3	0.654599	1.57418	9.59106e-07	1.34568e-05	4.49986	3.84526	16.9289	8.14733	13.5406	15.7141	10.5973	15.3826	10.3747	13.667	20.761	9.64373	9.97122	9.22035	20.7572	14.7568	14.4256	23.51	14.5454	16.2467	12.5086	13.3288	17.7368	9.50016	19.4347	15.6464	16.4287	20.4274	23.0651	17.6417	22.3188	28.9313	21.0363	28.1487	19.1793	29.366	19.8285	29.0683	22.0975	26.1478	39.0285
PLS3	-0.505011	0.704655	0.00156157	0.00502008	3.83213	4.33714	33.9852	25.9233	22.4551	20.251	25.2048	18.7699	23.9161	23.8828	11.3066	30.3513	22.0677	24.3535	15.1737	16.228	11.6857	21.0082	13.2655	15.5433	17.2834	15.9876	15.225	38.0743	11.4582	23.5978	10.1511	17.304	8.75932	12.0368	11.0555	12.7351	12.7057	9.9233	14.4399	10.8364	16.8957	15.5288	10.144	10.8788	9.17405
PLTP	-0.645248	0.639383	2.03197e-06	2.40563e-05	7.27287	7.91812	167.071	306.828	375.201	191.261	312.393	243.154	392.557	238.271	93.3512	162.313	245.563	286.981	271.506	155.201	203.817	238.123	235.796	190.703	183.196	371.127	214.414	263.666	126.373	171.29	117.32	131.067	180.697	198.92	147.42	143.416	167.563	128.375	152.715	135.884	118.79	123.031	207.731	151.434	117.695
PLXNA4	-1.1423	0.453038	4.68417e-06	4.56327e-05	2.71788	3.86017	7.21522	15.259	19.6833	6.51843	26.3344	11.4705	24.791	10.3262	3.03227	5.20378	12.3439	46.7272	11.5762	9.00181	18.4419	5.11397	27.0497	12.3544	10.1288	12.8174	9.06913	6.21105	7.23087	9.55182	8.14282	4.17449	5.6712	5.74653	5.19938	7.96757	6.85936	9.2363	5.13528	10.3577	2.90968	5.13634	11.9952	4.16664	2.54893
PMP22	-0.751335	0.594054	3.34839e-07	5.96521e-06	4.95399	5.70533	43.3147	61.5938	60.0205	52.8349	101.652	42.3685	64.4446	44.5128	27.01	52.7978	52.2785	83.8509	46.2615	31.7149	43.4895	29.9917	57.7556	44.2884	57.6093	49.3643	48.1526	59.3129	27.8481	52.0356	29.4343	24.6108	26.4933	37.455	22.3723	31.0825	30.2438	19.7671	31.9077	32.6208	19.9713	29.0072	41.9659	23.1894	18.1322
PNMA1	-0.596744	0.661245	3.15397e-07	5.67419e-06	5.96539	6.56214	104.376	129.905	111.584	79.5888	158.563	98.9976	109.372	80.6735	60.7687	127.055	95.7264	108.137	77.9713	58.7585	53.246	80.1702	80.0384	97.9529	96.4432	91.1074	83.3027	85.6697	51.302	89.3187	50.3594	59.2944	51.6484	71.0693	72.4914	50.5406	75.8509	51.2195	77.9853	65.6757	58.0626	69.1431	57.4655	41.6664	45.5332
PNP	-0.519808	0.697465	4.67549e-06	4.55943e-05	5.67118	6.19098	89.1395	121.382	74.3232	47.4878	72.211	93.7145	80.0483	67.742	67.0705	95.6821	52.255	89.2295	68.795	62.9598	44.1629	59.2745	59.3618	74.5402	66.8239	100.158	47.1747	59.1656	46.0861	52.868	59.9003	51.5971	38.031	59.9867	46.182	41.4433	33.6384	42.7879	77.0804	42.9098	50.3952	44.8936	58.8254	48.7658	62.1592
PNPLA2	0.532616	1.44655	1.18956e-08	5.15746e-07	5.96666	5.43405	37.088	37.6407	48.2245	44.6202	33.8453	35.0315	45.3368	36.2714	51.6883	33.3507	33.1614	43.7675	44.9946	44.9307	46.1257	48.8487	49.0031	50.4656	46.7988	51.539	45.1766	34.1608	75.6431	38.6895	62.3696	48.2697	84.3687	66.3587	82.0319	75.7118	62.975	71.5813	51.8991	67.3151	61.8417	62.6239	45.5633	65.9098	68.6667
PODN	-0.7463	0.596131	3.5193e-06	3.66991e-05	3.49633	4.24263	9.84602	25.1571	26.0704	17.6783	33.3623	11.8838	29.0849	14.9483	8.93657	17.4801	19.1484	34.6931	15.8911	12.1826	18.2081	9.11607	22.487	18.3294	22.1112	12.471	18.0369	8.44204	9.31248	12.6477	12.2266	5.86714	10.3441	13.4281	10.5404	15.0234	11.5103	10.6357	11.6545	17.6726	8.51934	13.3896	15.6449	9.92058	6.27578
PON2	-0.732534	0.601846	5.67874e-06	5.3429e-05	3.11591	3.84844	11.0257	21.9808	13.0754	9.02104	17.5746	12.4974	16.2357	12.5103	7.21089	20.0618	15.1011	26.3737	14.7486	10.3562	13.8596	9.74491	18.7233	9.29339	12.4015	21.2541	8.77395	11.6792	6.6539	17.8953	7.46	16.0762	10.5792	8.85434	6.77263	6.31014	6.32823	5.46656	6.28252	5.92202	9.77266	7.4905	8.22057	6.53363	7.15439
POR	0.501627	1.41581	0.000164094	0.000787735	4.94419	4.44256	22.1395	11.6832	25.5154	26.9392	17.6395	22.4166	14.1581	15.7761	28.9531	17.283	16.3841	13.2664	25.2665	25.3402	32.0868	23.4729	23.8845	28.0058	21.1028	22.6068	22.8418	9.52282	36.0591	19.164	25.6142	28.1953	40.9533	28.6675	37.4446	40.1242	34.9298	39.9721	30.3959	38.5867	23.7765	30.8717	25.6745	25.4261	38.9163
POTEE	-0.503371	0.705457	0.000129083	0.000644076	6.39534	6.89871	155.396	214.754	113.06	124.403	202.84	113.62	143.837	127.844	77.4708	165.189	110.428	137.389	80.0346	78.6777	59.5103	118.429	89.4579	98.7802	102.327	104.213	87.5765	125.934	64.3776	108.95	83.4685	101.714	101.633	73.2389	64.6798	86.0379	61.3948	72.0012	96.9011	78.1164	92.8608	87.7788	52.3048	84.2009	79.0749
POTEJ	-0.508879	0.702769	0.000559571	0.00214652	6.38826	6.89714	175.827	219.507	96.7138	110.144	207.012	118.735	168.774	116.929	76.6696	153.163	116.675	155.317	82.6409	74.6233	54.7494	119.967	79.494	84.716	102.442	106.812	81.5642	136.215	71.88	98.9624	77.9967	110.489	95.6291	76.6985	58.618	68.1406	61.8045	64.3742	100.247	76.8145	95.8098	107.863	53.6996	82.2168	69.8639
PPBP	-1.55774	0.339683	5.10243e-06	4.8964e-05	2.13144	3.68918	2.91878	15.3351	8.74057	3.92852	22.6021	14.4673	12.833	10.7248	10.6006	29.7742	29.5916	24.4393	4.561	5.64082	4.51025	2.01867	8.27608	8.60397	18.8041	23.9027	8.11296	8.3528	2.42934	18.8281	2.87503	2.59608	1.73608	2.22824	2.37472	1.9027	1.63875	0.979608	8.87748	1.73592	4.98054	5.26804	6.13709	2.23213	3.35996
PPL	0.960589	1.9461	2.7815e-07	5.18881e-06	5.05226	4.09167	17.6683	11.3006	21.3406	24.9534	19.8976	12.2283	28.1127	18.2385	15.0997	9.55219	17.3635	17.6454	12.3617	22.7787	13.8648	16.7422	9.74618	19.3957	19.7655	11.374	18.399	9.65569	52.3023	16.6659	29.6932	39.0623	47.9592	23.4748	38.4329	52.7604	22.9426	62.5783	17.5501	62.5414	20.6212	41.7493	21.689	18.7664	18.9239
PPM1L	-0.599895	0.659802	4.64071e-09	2.56706e-07	3.61592	4.21581	12.7726	22.8886	16.5276	15.4231	25.6389	19.1382	25.1216	21.3168	13.8301	17.9182	24.5	25.4207	19.1996	16.1233	16.7631	14.4575	20.8209	16.3696	17.2813	16.0275	11.5899	14.9708	11.4036	17.4504	11.092	13.6242	8.76721	15.9261	14.1983	10.0605	13.2739	11.2235	9.47842	11.3992	13.2377	12.0638	11.7163	8.23408	11.8873
PPME1	0.752474	1.68468	1.46266e-09	1.17317e-07	4.88064	4.12816	19.3418	11.6316	12.3352	19.6749	12.7757	16.5111	13.0058	13.3718	19.3934	14.6238	12.87	9.82396	22.3827	26.6241	25.1962	19.61	22.3841	18.0659	22.1112	19.271	16.2903	13.0408	31.1686	23.0632	22.8457	35.3644	34.9306	20.7057	31.7601	32.2006	20.7315	33.5555	39.2278	41.1799	24.3056	32.9984	27.4155	32.5175	33.4837
PPP1R12B	-0.531049	0.692052	2.02212e-08	7.76768e-07	3.89315	4.4242	26.5479	26.333	27.4641	19.4082	24.7529	27.2295	26.8381	17.7745	15.6476	13.7546	23.5689	21.4146	22.4732	20.4349	17.3171	23.1613	22.7895	19.1138	19.3938	17.5197	17.401	18.3952	15.9654	15.8304	12.85	16.8399	13.8083	15.6303	14.8941	12.1694	19.0213	11.5376	22.2392	14.8759	13.5727	15.4895	13.2041	9.94814	10.8716
PPP1R12C	0.69022	1.61353	4.28966e-11	8.30929e-09	5.68997	4.99975	35.9827	30.4801	33.3844	43.7957	25.1289	30.247	27.5424	25.303	36.5598	26.3945	31.2825	34.4887	29.3424	34.9143	29.1663	34.4616	27.3437	29.7058	30.0289	28.6948	48.0403	31.5693	44.6856	31.3534	35.2145	47.5705	77.3569	44.7174	55.2059	76.1557	48.8349	70.042	41.1369	63.5202	47.1971	67.9709	45.7632	52.6411	48.7657
PPP1R13L	0.500191	1.4144	4.97081e-07	8.08177e-06	5.71958	5.21939	37.7625	26.7977	39.1497	48.775	23.7483	33.3781	30.1057	31.4363	46.4291	29.2676	32.1802	34.0221	42.6779	39.6816	36.8337	44.1224	34.7257	39.2204	38.7234	44.5465	49.1446	25.6176	57.939	31.6608	50.4315	38.8835	68.9128	57.2698	53.7853	58.0457	50.7754	56.2886	47.7411	61.4484	53.6937	53.8658	61.6654	60.6533	60.2475
PPP1R14B	0.672777	1.59414	1.33964e-07	3.06272e-06	7.58864	6.91586	152.672	79.2946	109.2	187.696	91.6063	120.664	75.7666	96.9663	160.776	115.729	101.895	92.1586	120.106	138.788	145.999	133.617	116.047	114.72	97.3277	116.011	169.02	67.3935	175.008	124.22	140.722	156.976	243.389	163.991	183.478	274.98	174.332	256.657	245.929	222.391	198.086	210.063	163.098	224.908	239.445
PPP1R14BP2	0.658173	1.57808	3.79772e-06	3.8628e-05	4.28173	3.62356	16.8122	12.5469	15.5514	18.1876	10.7795	13.4339	6.51373	7.87753	11.9565	13.4118	10.8033	6.79394	13.2486	7.99116	14.2825	15.6688	15.681	11.2513	8.19075	11.8936	16.081	8.78115	23.7218	8.84003	13.5405	15.9918	27.6326	17.3569	23.2472	25.3297	15.8023	24.0704	25.2667	28.3534	14.9416	16.8577	16.877	19.2211	24.5624
PPP1R14BP3	0.781426	1.71883	1.8156e-09	1.35467e-07	6.27361	5.49218	61.9949	28.1354	46.7677	59.3642	34.6566	42.6785	30.3326	36.2556	58.9197	46.6731	37.6706	33.9697	48.542	50.7674	50.615	45.0837	46.8252	39.3797	39.4541	48.0363	59.2536	29.5561	77.1674	34.6713	52.7707	57.9445	95.9185	62.1563	80.3655	105.243	69.2959	112.095	96.6963	91.1358	80.606	81.1279	72.1109	96.7256	97.3229
PPP1R15A	0.671334	1.59255	1.95585e-09	1.41075e-07	8.31392	7.64258	201.221	176.924	202.849	290.346	167.372	163.842	177.28	155.32	259.037	137.069	151.246	167.442	186.784	175.512	200.581	295.736	216.539	234.403	188.445	177.596	271.132	398.685	270.157	221.288	237.654	271.446	323.345	212.211	306.651	551.784	270.336	350.42	282.782	468.916	260.757	376.204	324.638	278.706	322.15
PPP1R16B	0.597063	1.51263	0.00482409	0.013039	3.58585	2.98879	9.25253	8.55469	8.45679	6.76578	10.2869	8.00868	10.281	9.3249	5.51602	9.81298	13.1988	9.035	4.47955	9.4895	5.07403	5.26297	3.59356	6.86663	6.9506	5.16737	10.938	40.8537	10.5391	17.5653	3.91838	14.1746	8.17405	3.78215	13.0922	11.0297	11.1786	13.8195	5.70207	9.83688	17.2353	14.2566	6.45092	8.5255	5.56131
PRDM6	-0.509883	0.70228	0.00136282	0.00447762	3.18483	3.69472	7.93908	9.41016	12.5717	12.5494	22.6021	10.4113	18.4231	16.111	8.81331	12.3612	20.5732	20.4054	7.57451	11.2816	7.70501	9.32435	10.8351	14.1193	17.7947	6.4953	14.0166	14.9922	10.7891	8.03639	11.5233	7.52863	3.50833	13.1349	8.06154	12.2189	8.95462	6.68232	6.76054	9.29441	9.17467	9.3837	10.7399	6.97541	5.41648
PREX2	-0.500749	0.70674	4.47698e-06	4.41667e-05	3.46587	3.96662	8.94314	15.2337	18.5709	14.9284	20.3303	18.2081	22.7494	20.045	16.1475	9.72804	20.235	15.928	18.9607	16.1939	15.5103	12.2658	11.3905	12.0897	13.5667	10.0692	16.7764	12.2936	9.51731	14.2818	11.3332	10.2805	5.78694	14.4484	12.0236	13.1524	11.7756	8.53658	11.9641	11.052	8.8339	11.4843	10.6562	9.57336	11.2153
PRG2	1.9184	3.78004	0.000411274	0.00167348	10.6654	8.74701	8.26015	531.595	39.6164	227.017	463.199	192.234	899.575	231.177	941.884	199.59	12.001	730.939	121.708	104.502	128.229	2941.13	191.82	10.3137	834.505	66.1077	146.794	274.17	272.337	2810.33	853.837	919.557	7551.92	366.546	320.087	1112.22	295.824	209.706	2430.21	261.22	5971.79	905.84	366.656	3361.06	949.999
PRKAR2B	-0.557609	0.679427	3.1987e-05	0.000210441	4.47762	5.03523	28.2149	65.7338	35.9082	19.7396	27.5862	27.0745	33.4112	30.1181	25.2278	27.6283	33.5058	41.9274	51.9085	25.9713	41.6781	22.3336	45.5911	26.8414	22.8418	29.7918	25.2081	29.7702	26.5799	35.3601	15.7663	31.3952	22.5208	28.9281	22.414	15.8955	21.8891	20.5251	19.7126	18.9505	16.9513	17.2967	24.037	14.3848	18.2287
PROCR	1.5159	2.85978	6.26967e-10	6.61784e-08	8.95913	7.44323	171.274	91.6303	167.774	409.002	141.872	179.911	119.094	182.702	243.568	127.323	126.445	66.9015	127.708	194.491	133.052	336.926	197.755	138.215	188.618	125.056	185.294	92.202	413.846	345.45	139.3	613.505	653.2	202.301	739.537	919.482	179.21	1006.9	274.656	1253.05	379.438	640.331	314.526	349.7	442.008
PROK1	-0.795447	0.576165	0.0435426	0.0814256	6.03302	6.82847	35.4924	287.945	211.93	41.6132	374.268	21.5976	552.306	29.0424	115.251	14.5742	43.1192	170.981	23.4565	35.6077	54.2483	34.0291	53.4679	131.376	87.6757	58.1979	10.1412	44.9766	67.45	51.8921	109.808	56.906	159.43	30.4918	30.8713	69.9244	59.6975	41.1435	149.688	100.105	15.8591	64.1384	69.3213	24.6774	32.0934
PROS1	-0.744199	0.596999	4.82915e-08	1.45874e-06	3.98724	4.73143	20.1279	32.8754	24.2693	25.4917	35.3289	27.3018	25.0827	29.3272	14.0273	26.2156	32.1092	40.0088	27.3008	20.6595	19.344	21.2634	31.8847	23.9367	36.3854	23.7641	20.5432	28.0997	14.1759	30.3776	19.3647	13.9981	7.63876	15.973	12.3735	15.5784	16.8558	13.4346	16.198	14.061	13.8406	18.7016	14.3943	11.9295	7.73949
PSG10P	0.538873	1.45284	0.0255135	0.0523597	10.7415	10.2027	1070.14	202.144	1465.41	2069.09	653.55	1210.96	617.054	751.355	2106.81	693.078	1023.82	175.935	1336.64	1748.77	1336.41	781.467	1946.35	1739.88	1408.23	1244.56	1165.37	182.958	2114.17	1210.34	988.082	1796.54	1275.8	1568.27	2997.58	1801.68	2122.25	1455.28	1855.19	2551.37	1750.46	1966.43	1457.21	1181.73	2541.81
PSG11	0.721354	1.64873	0.00303551	0.00880553	10.4679	9.74654	873.374	128.348	961.868	1784.47	451.621	1098.08	583.826	663.976	1270.07	474.957	769.421	130.804	795.428	1305.32	976.156	545.735	1214.27	1185.57	1132.83	654.949	1038.26	170.383	1392.23	947.367	809.857	2043.88	1252.89	1277.68	2169.63	1993.92	1426.28	1631.25	1369.27	2304.16	1370.67	2000.3	1012.22	709.304	1611.72
PSG4	0.517073	1.43105	0.0739742	0.126398	11.1694	10.6523	2020.7	415.531	1905.66	2675.86	581.547	1631.6	813.478	827.833	3233.62	683.024	1909.26	474.682	1785.23	2049.4	2850.04	795.855	3628.99	955.002	366.358	2340.41	1854.01	157.765	569.467	1584.11	1091.1	3547.16	2213.16	2546.08	4579.46	2030.79	3685.32	2136.52	2120	4608.6	1665.23	2806.49	1890.32	1863.9	2361.65
PSG6	0.540834	1.45481	0.0179322	0.0392266	10.7803	10.2395	1126.42	229.716	1506.64	1944.31	692.192	1563.29	634.996	854.97	1977.44	603.124	1082.3	210.403	1427.36	1595.22	1573.47	824.452	1980.2	1537.14	1451.49	1274.35	1297.08	199.158	1688.04	1205.74	1162.76	2141.4	1424.2	1514.23	2970.54	2001.35	2042.56	2023.03	1840.46	2456.91	1716.07	1997	1578.18	1347.19	2347.71
PSG9	0.598179	1.5138	0.0135957	0.0311494	11.3868	10.7886	2194.56	418.879	2371.09	2786.74	892.872	1968.26	1087.76	735.03	2580.6	853.405	1648.36	374.044	2573.61	2464.38	2227.67	965.659	3723.34	1343.72	1842.03	2113.51	1979.73	357.403	1070.34	1852.06	1679.22	3702.63	1772.45	2301.84	5493.32	3049.47	3105.95	2457.98	3533.29	3155.36	2911.52	3115.77	2449.99	2526.66	3662.28
PTGFRN	1.02372	2.03315	2.85239e-07	5.26953e-06	7.28066	6.25694	58.4534	25.7697	59.6326	83.2263	50.1497	83.7381	39.3416	62.5773	107.033	29.804	65.4146	26.4523	79.2382	155.984	121.86	124.709	80.2199	128.104	70.5635	73.7481	79.874	34.9461	184.487	124.181	138.372	127.208	233.937	123.531	216.891	196.811	129.228	245.508	109.853	171.278	140.023	110.761	130.506	167.368	213.84
PTPRCAP	0.516929	1.43091	7.72899e-05	0.000422679	4.56905	4.05212	16.3452	10.7726	12.8271	21.8251	12.1704	18.2908	17.5968	11.579	28.3505	12.5177	18.7883	13.4935	15.9635	24.9136	11.7768	17.9758	11.1074	20.0759	11.767	21.2468	18.9785	13.1717	19.2918	11.4806	20.1252	19.4187	35.879	21.227	28.4966	25.3297	31.8387	28.4086	28.2714	19.8184	24.7716	27.9206	22.0377	19.8412	30.0079
PTPRF	0.828126	1.77538	2.94261e-08	1.00792e-06	7.29272	6.4646	90.6962	50.2157	70.1327	96.0546	72.8549	89.7029	73.5684	79.4133	133.398	54.288	64.0786	60.9777	77.4404	109.937	114.601	145.51	99.2343	95.3852	92.6106	96.7848	87.6329	46.2081	141.926	169.255	137.852	142.704	318.651	95.4822	166.015	168.647	136.413	158.028	161.646	149.12	234.143	128.46	99.2706	213.044	155.504
PTX3	-1.81159	0.284876	0.00457993	0.0124842	3.76303	5.57463	8.17258	405.049	68.1083	7.42053	3.82498	3.30681	27.9021	9.77573	10.6006	2.05648	9.67598	106.438	34.3161	2.11531	136.435	3.65284	83.8498	5.07414	4.49915	62.9322	5.36035	2.463	1.28612	15.3839	0.834685	21.7032	122.104	7.15384	1.74979	11.2973	7.49145	2.51899	4.78018	22.2776	0.917467	11.0629	6.41605	2.10812	2.66479
PVR	0.522338	1.43628	0.00203375	0.0062901	4.67251	4.15018	20.1396	15.314	12.5433	15.8353	20.6124	13.9334	16.5112	19.504	18.058	18.4785	16.111	17.8498	15.2214	18.2347	13.489	39.8287	15.7717	18.2742	21.3229	10.4695	14.8255	12.547	18.0295	30.4235	30.1105	14.9707	71.975	25.0775	13.6859	21.4649	11.5493	25.3998	33.8938	19.9631	33.8152	24.3208	18.9692	33.2133	19.6963
PVRL1	0.856743	1.81095	2.10329e-06	2.46747e-05	5.57909	4.72234	38.0609	12.1848	18.0811	27.6659	17.5353	24.6387	16.6385	38.5334	40.0253	22.7362	21.2174	11.9838	26.854	39.15	36.3505	39.7418	19.1346	25.607	21.4245	28.2411	28.354	11.5501	65.7964	25.3228	56.0697	39.1192	69.4019	29.9892	85.8112	79.5908	47.6075	60.4958	40.2706	57.8227	37.6349	43.9694	32.5386	45.865	31.5968
PVRL4	1.08751	2.12507	1.14908e-06	1.54901e-05	8.31704	7.22953	171.352	43.9352	138.828	485.487	76.6155	164.1	69.6418	99.7187	156.626	59.5187	106.874	54.5717	152.938	245.297	154.434	167.197	115.575	209.51	200.962	129.752	148.786	180.799	460.956	181.852	181.56	440.606	412.898	179.393	295.132	637.961	265.4	513.734	151.327	296.939	229.804	338.735	259.943	302.536	410.803
PWWP2B	0.930691	1.90619	2.83235e-10	3.73444e-08	6.85278	5.92209	60.8274	27.1215	47.2785	102.214	33.9032	57.8175	45.6933	48.9261	88.9959	39.2072	47.2056	43.9247	62.3879	72.3318	69.2825	64.7898	57.1703	80.5795	68.0063	58.4288	97.5728	42.0317	119.967	53.3846	105.588	116.927	157.043	102.675	127.297	161.67	150.122	134.486	103.935	128.024	118.353	120.572	106.771	133.742	97.9022
QSOX1	1.40421	2.64672	3.04587e-10	3.96169e-08	9.73313	8.32892	484.751	163.585	184.744	407.947	264.213	508.086	244.07	269.117	720.565	167.894	143.519	148.948	278.465	320.733	317.127	632.686	224.788	382.38	383.004	257.733	248.097	116.27	542.851	825.682	815.07	608.651	1766.03	608.663	857.148	633.422	410.918	708.186	878.802	684.097	1343.76	859.185	870.386	1275.45	1514.5
RAB11FIP5	0.71386	1.64019	1.7538e-05	0.000130724	6.33658	5.62272	59.7182	17.7219	51.0434	50.125	35.0237	40.5945	35.3718	40.4633	75.1905	31.5923	36.8407	26.2007	49.7004	72.9193	72.3937	57.7244	52.6874	65.2468	44.357	60.9692	58.8431	17.2946	85.0032	51.7582	88.6312	95.2761	98.7637	48.3959	119.965	77.9514	104.549	96.6546	93.2363	94.5112	75.691	75.0477	58.5814	110.697	62.6033
RAB23	-0.56687	0.67508	3.56029e-06	3.70081e-05	4.41879	4.98566	36.2512	24.7769	31.7839	40.2309	58.8235	30.0196	44.0406	33.4083	21.2012	30.4001	37.4357	26.6568	31.0582	32.7873	18.6048	27.204	19.9824	30.5551	41.819	23.3253	24.5562	31.1624	22.5786	28.9884	24.8087	17.4976	14.5397	26.7389	18.4978	18.2541	16.212	15.3239	25.0618	20.9034	19.2013	25.6817	24.5484	19.4691	15.0619
RAB25	0.748042	1.67951	1.94944e-09	1.41075e-07	4.24284	3.4948	12.6325	5.60174	13.44	12.1056	6.49087	12.0285	9.29421	9.98453	18.7606	8.67297	12.3439	9.26618	8.94824	14.1491	12.8793	12.9964	9.95308	13.1045	11.3517	10.3925	12.2564	12.6791	20.9209	10.8836	15.3211	15.7219	21.2381	19.1395	21.0725	31.9654	16.5046	23.8465	15.1054	27.7169	17.9299	19.7288	10.9073	21.3292	18.8853
RAB32	-0.519471	0.697628	0.000377757	0.00156383	3.89709	4.41656	17.8629	24.8403	23.1568	14.6956	42.3066	19.1175	37.138	21.6395	14.6683	24.0519	26.3976	23.8732	16.8322	9.6364	15.1595	17.7836	21.6703	20.2965	21.2267	20.3231	15.0669	30.0915	9.28866	17.7949	12.613	10.4882	15.4801	18.4123	9.37389	13.0811	20.0162	13.8545	16.7989	14.3213	12.8445	15.409	14.2269	14.2608	9.38471
RAB38	-0.541641	0.686989	0.00194728	0.00605772	2.9446	3.48624	11.714	17.9543	11.8054	9.99104	11.5522	13.055	11.6988	13.5089	4.19094	20.9522	11.0851	14.1226	9.88216	9.04881	5.84662	11.343	8.09459	10.6263	9.42129	9.96908	8.83733	23.8804	5.90664	8.57215	7.66674	6.9921	2.70057	6.21563	6.83252	5.66847	6.0868	7.37038	6.37358	5.64174	8.56303	6.54116	9.90304	6.2417	6.79716
RAB6B	0.623247	1.54034	0.00246558	0.00740212	3.63789	3.01464	10.7411	1.57515	10.6865	7.08796	4.66945	8.828	4.486	9.85708	10.4069	6.45044	5.59623	3.50481	8.3308	6.81599	11.4188	9.88738	4.91587	16.3255	7.51506	8.13253	12.3143	3.3197	18.067	7.08514	16.4817	16.0067	9.63112	9.18104	15.8017	9.66642	28.9792	17.9728	8.60433	14.218	10.8598	9.95284	10.7001	8.52107	8.7723
RAP2A	-0.771757	0.585704	7.29542e-09	3.67636e-07	5.15311	5.92486	44.7741	77.0556	55.1678	44.3049	98.8119	63.2427	76.8036	54.8105	32.9729	54.0496	64.7727	82.9427	72.4872	47.1831	65.7119	46.1892	82.8153	53.7197	59.1234	58.0247	40.2026	45.1372	28.2233	80.3639	32.089	49.3774	32.5515	35.1242	32.3712	29.5514	30.0243	25.4698	23.696	30.3786	34.7982	39.2469	34.7304	29.4517	27.2272
RAPGEF5	-0.525284	0.694822	0.00119478	0.0040209	3.82114	4.34642	33.8366	26.4303	20.7318	24.3912	18.6402	44.6607	21.2381	22.7784	14.0744	15.7203	22.9217	14.5915	22.884	17.6489	11.1162	22.887	11.8696	10.8903	17.5456	12.7439	19.2419	26.1001	14.5371	20.2997	12.3179	12.4895	5.19509	13.1136	15.6231	14.0216	11.4287	10.763	16.3271	10.4287	15.2037	18.7016	16.7502	7.93646	12.7341
RASGRF2	0.525721	1.43965	0.00446496	0.0122089	4.05547	3.52975	14.1502	12.3441	11.1471	11.8728	9.41176	11.9458	15.2052	9.75674	12.1044	10.0678	10.4651	15.2675	7.92744	9.56589	7.19135	26.0505	8.777	6.19927	12.2515	9.93059	10.431	15.3991	9.43157	27.5763	10.5356	19.3564	36.5445	7.57603	10.2488	16.6249	7.44463	11.6153	15.3512	11.5149	34.7327	18.2538	8.87089	24.9255	13.1386
RASL10B	-0.556009	0.680181	0.000510273	0.00199556	2.82034	3.37635	7.1802	12.9271	9.13787	5.09252	12.9238	7.33698	14.2427	10.6774	4.56073	13.1436	10.9912	18.7777	10.8595	6.11089	9.83485	7.78631	13.5575	10.2586	9.22902	12.5287	10.2136	7.60319	3.85837	13.8915	5.8428	6.90557	8.68041	9.20617	5.81181	4.57838	10.6519	4.05838	5.80451	7.59465	7.01207	5.13634	8.85694	7.56444	3.70754
RASL12	-0.72271	0.605958	6.93468e-06	6.26138e-05	4.01059	4.7333	30.4721	40.1331	29.892	13.6771	42.6157	19.6342	35.4204	21.5762	15.942	42.3813	31.6896	40.512	19.9453	16.2565	12.612	15.0599	27.4417	33.276	21.5344	25.7118	22.1175	29.9844	11.8133	20.3206	11.5619	18.2764	8.05349	24.9798	14.415	14.191	19.8601	13.0148	15.4787	13.3087	18.2183	14.3993	13.9479	11.3673	16.3363
RASSF7	0.941958	1.92113	1.30908e-09	1.07692e-07	3.73704	2.79509	6.43429	4.73148	7.55498	10.7994	4.15982	7.24513	5.95201	5.89496	8.71059	4.98721	5.49036	5.40999	7.62579	7.83447	8.28271	9.34571	5.89247	6.37331	6.56286	7.46719	9.0466	4.62854	13.1947	6.8118	8.67661	13.8458	26.1055	9.04329	11.6236	22.7796	11.4713	18.4882	10.2736	15.0125	13.1358	17.1358	7.09795	15.7214	15.1134
RB1	-0.550197	0.682927	5.47818e-07	8.70091e-06	3.39762	3.94781	13.6793	17.6586	15.9676	12.5131	19.0863	14.8118	19.8166	18.982	10.5184	17.1522	19.2737	18.5575	14.5517	12.5352	12.6538	14.5152	15.6266	12.4831	14.8626	16.4932	11.3485	19.9896	9.50302	17.4122	10.0626	13.7246	9.452	9.20617	8.47816	9.2955	7.88163	8.39664	6.87436	8.80015	10.6382	11.2385	10.0193	9.23854	8.59299
RBBP8NL	0.70549	1.6307	6.72188e-09	3.45979e-07	4.32481	3.61932	16.3452	9.63195	9.87571	17.3146	7.18632	8.99039	13.3191	9.20627	16.394	12.4283	10.9912	15.3807	12.1627	13.7495	10.2734	12.3043	6.42485	12.7956	12.6899	14.3185	16.3708	15.4205	19.2918	9.98808	17.2502	18.2764	25.0285	17.9432	24.7471	32.5838	19.548	23.7905	13.2479	23.5796	15.9901	24.7598	23.1536	16.493	19.6963
RBPJ	-0.578229	0.669786	3.47188e-08	1.14834e-06	3.01173	3.58996	10.6206	12.228	10.9889	11.3772	13.8417	12.0205	13.3442	12.4669	9.67814	10.1238	13.9852	13.3352	13.6304	11.6835	16.5578	9.97553	16.366	9.8814	11.2497	11.8564	7.06613	13.3444	7.98871	12.6768	10.444	10.4245	8.03638	6.92685	6.16056	6.65179	6.81933	6.31554	5.96972	7.39166	6.71823	8.33965	6.21358	7.50844	6.23031
RCBTB2	-0.533513	0.69087	1.05192e-05	8.65226e-05	2.84922	3.38273	7.80287	12.0188	11.2757	8.97254	13.1363	10.5921	13.3029	11.0728	9.20364	12.6518	14.0756	13.5879	8.48852	9.22509	7.09947	8.41114	9.0202	10.663	9.7866	8.94908	8.90977	16.2237	6.12099	10.543	7.01754	6.36905	5.3288	8.15069	7.39496	6.81802	5.69662	5.29455	4.91676	5.25598	6.81547	7.83622	8.04331	5.37365	5.69648
RDH13	1.08269	2.11799	7.98482e-07	1.16622e-05	5.19292	4.11023	16.2072	7.6733	22.3158	40.8923	8.54561	25.5714	8.44044	13.7965	21.8456	8.55511	14.6036	5.62302	13.1696	31.6441	14.1913	17.8622	10.1669	22.8386	28.4998	9.15378	21.1451	16.506	51.0097	20.1066	19.2652	41.0416	36.6353	21.4882	35.6776	73.8487	30.9129	63.032	13.4963	37.7234	28.936	47.149	34.9016	39.1919	47.3817
RECQL5	0.778646	1.71552	1.06819e-07	2.60947e-06	4.4907	3.71205	13.3219	5.72314	14.7269	14.887	9.6021	13.5373	10.8221	11.2643	18.5673	7.13885	11.0653	11.1742	14.2545	16.4648	13.6824	13.8272	12.5517	14.5373	13.3092	13.6561	21.1974	4.5822	22.0672	11.9217	20.2521	20.3041	28.5997	19.974	32.5553	29.6797	26.0353	25.8381	24.8066	27.0971	20.8051	23.6854	17.8093	24.7492	23.9649
REEP4	0.529084	1.44301	4.87787e-07	7.95755e-06	4.84245	4.31337	16.095	16.8559	21.1136	24.1531	14.2733	20.5937	14.9441	18.3176	25.5154	16.5668	15.0038	14.3562	24.8528	20.9684	28.8155	24.3202	21.4058	20.5644	18.0955	21.2798	19.5994	16.0631	39.2165	18.3853	20.2974	29.625	34.2256	27.5599	30.1928	41.7236	22.7753	35.066	26.1642	35.9584	26.1197	28.6356	25.3055	31.303	28.2203
RFK	0.739618	1.66973	5.81992e-07	9.14264e-06	3.761	3.02138	8.85363	4.28791	7.66219	14.2833	5.48633	11.2638	6.52993	6.69115	10.4363	4.84316	7.20218	4.54502	5.77364	12.5156	9.3546	10.542	6.11632	9.92766	10.325	7.31323	6.61593	11.6725	16.2671	10.0838	9.10425	21.0109	19.1692	9.49936	9.5197	25.2901	11.7249	12.1984	9.67418	14.4901	10.3543	14.9261	10.6004	13.3928	14.8495
RGAG4	-0.531639	0.691769	2.49313e-06	2.82977e-05	3.17197	3.70361	16.423	14.0255	17.1406	10.476	21.134	12.1594	14.6154	11.1677	8.25862	16.8989	14.5923	17.0478	9.77356	10.6157	7.47532	9.22822	10.5992	14.1561	12.8822	10.7774	13.5216	12.8148	7.09749	10.3325	9.58343	7.99592	6.36563	12.7049	9.45721	10.7027	9.32529	6.95055	8.24012	7.9563	8.43196	9.30688	9.39161	8.51516	6.37233
RGL2	0.534959	1.4489	6.18304e-08	1.74521e-06	6.18968	5.65472	44.63	33.0405	68.8746	57.1931	35.9117	45.4218	44.9945	42.49	67.136	35.227	46.6464	45.1839	49.7179	58.4739	55.2408	54.2774	46.6772	56.1843	52.4648	51.5222	66.9568	38.9412	70.4465	46.699	72.4887	72.1223	91.4562	68.6248	88.8273	86.0918	81.8975	99.4936	61.69	71.3852	65.9225	78.9631	70.4349	71.8467	76.6581
RGS2	-0.606708	0.656693	0.00373372	0.0104987	4.14534	4.75205	41.4467	30.1949	19.9217	14.0044	28.3396	41.1284	32.9089	27.7849	23.3275	25.5942	27.7832	21.7972	28.8049	31.3771	23.115	26.9397	11.2435	37.146	27.6294	24.3935	20.5722	74.5059	18.5773	22.8463	16.2996	17.0303	13.1653	15.9495	8.15528	10.227	10.5056	7.27709	12.1895	12.2238	10.1577	14.8822	24.9668	9.95158	19.0011
RHOD	0.834943	1.78379	5.94158e-07	9.28372e-06	5.72493	4.88999	30.6277	11.195	27.5839	42.6317	17.4635	31.0358	16.2033	21.4496	46.5523	19.8793	22.1076	17.8656	36.669	35.3335	42.6386	42.9369	27.5869	30.886	30.3019	30.3306	41.4823	9.9948	59.5904	28.7397	57.0368	46.0371	60.3288	51.0151	59.4929	65.3262	71.754	42.4497	65.7389	63.1682	54.9606	48.6416	44.5869	63.7397	59.3206
RHOQ	-0.527935	0.693547	2.18229e-08	8.17298e-07	4.40189	4.92982	32.413	33.5059	26.094	26.7903	41.2489	28.6892	36.3845	30.5966	21.5556	36.6925	33.8894	32.9907	24.5832	31.3771	29.8334	25.7621	30.3411	27.9767	37.017	27.67	23.9224	32.7151	25.8296	25.7738	26.5244	30.0885	18.5725	18.9108	18.9196	17.0203	21.655	13.7145	17.4989	19.7461	18.3166	16.8248	22.0203	15.4389	19.8411
RN7SKP203	0.854332	1.80792	0.0649603	0.113371	5.50039	4.64606	6.65482	188.33	15.7784	6.40203	1.97044	6.82029	25.2771	30.1814	77.6557	3.93413	7.2335	4.81238	29.3207	28.0866	24.8064	11.4391	5.98927	3.75045	6.69104	3.57963	36.9429	6.96066	10.1461	8.95483	4.91537	3.42682	33.8536	34.831	71.8665	62.4325	39.7983	46.1815	41.929	110.665	27.2619	35.2959	124.137	77.2565	74.7301
RN7SKP255	1.0832	2.11873	0.0289092	0.0577883	4.75659	3.67339	2.91878	87.0678	5.56218	2.03701	2.31817	2.9968	8.65256	17.0838	45.8539	2.9506	1.40912	1.60413	16.2893	16.8049	10.2734	5.09475	5.00921	2.09584	5.76814	1.50114	24.4838	1.82048	3.00095	5.62547	0.6492	1.66149	18.8075	22.1652	44.2447	35.2	22.0061	32.0472	29.9103	71.3174	14.9416	20.9405	73.6451	42.6585	45.7649
RN7SL245P	0.732789	1.66185	5.22019e-08	1.53652e-06	3.63812	2.90533	7.58883	5.82987	9.08111	8.73004	6.37496	6.82029	6.80538	6.92843	7.88883	2.32471	5.63649	3.68005	10.0993	12.5743	9.64693	5.47926	8.60277	9.15551	7.49858	9.00681	7.82321	5.67562	15.2906	11.0213	9.18154	12.2535	8.39106	14.3077	13.7484	17.0054	15.8023	14.6941	12.7016	11.1388	10.8785	14.4871	13.8085	10.6646	12.9764
RN7SL735P	0.523844	1.43778	0.0136884	0.0313171	5.92536	5.40152	55.2233	5.9566	52.4434	64.8933	37.5543	42.0585	29.0687	22.3987	48.6889	20.4754	38.2342	18.2115	38.1169	65.3395	57.3804	27.4924	58.6949	55.0433	54.5666	37.2975	58.5292	9.74493	115.894	39.1487	52.7707	99.7933	39.9299	61.1008	62.4926	49.2325	76.4362	94.3222	50.2602	54.5368	51.2471	45.7003	72.6688	57.5394	60.9427
RNA18S5	-0.962926	0.513015	0.0947663	0.154676	14.2836	15.2465	5557.94	545183	7368.64	6782.22	5666.07	5544.49	4605.88	12487.1	93663.3	7127.13	6722.55	4572.89	13619.9	9196.89	14655.6	9366.45	8634.24	5374.94	5964.25	3155.5	41096.1	4321.39	4775.8	6598.68	3401.81	3311.35	22244.8	39077.8	11397	41202.1	43253.8	8035.3	13935.6	8801.26	20502.4	9378.04	76792.6	8870.11	33069.3
RNA28S5	-0.96899	0.510864	0.101423	0.163323	13.1942	14.1632	2182.27	272635	2495.79	2630.12	2223.74	1951.4	2256.92	3305.11	41402.2	4420.03	2584.24	1743.21	4755.31	2802.74	4170.19	3447.32	2624.46	2313.18	3141.21	2938.53	19240.1	2157.38	2190.65	3261.17	1518.26	2511.41	9305.06	17329.3	6037.03	18158.7	21825.1	4403.94	6972.78	4495.41	10340.2	4953.28	33035.4	5143.78	15061.1
RNA5-8S5	-1.26977	0.414726	0.0713022	0.122594	7.11449	8.38426	14.3604	5196.5	40.2407	30.4824	34.193	13.5373	42.7767	34.3574	667.284	47.5225	34.4296	10.3796	63.1481	26.03	33.7016	48.4962	20.3091	25.1501	99.6157	25.2884	508.726	30.6269	7.14513	34.5565	40.6677	8.04784	41.0873	120.443	48.9942	409.676	346.304	26.4494	63.235	30.8849	133.688	45.4369	855.078	26.7856	224.943
RNASE6	-0.618627	0.65129	0.000164703	0.000788689	4.25274	4.87137	17.1624	46.2587	28.8325	20.8066	58.9974	27.7979	50.3598	29.0424	20.3384	26.3766	38.3281	26.8927	21.1761	17.51	24.8064	28.3576	25.1549	29.2314	28.956	27.4823	20.2824	32.7687	15.4335	24.4536	14.7461	21.4955	43.9807	13.9558	10.7487	17.0054	18.9627	16.9332	10.5164	18.3718	13.2377	22.916	18.4113	16.617	12.3971
RNF128	-0.677112	0.625416	1.34363e-06	1.73394e-05	3.71744	4.39456	19.4196	27.6707	19.0703	12.5131	19.3567	18.8419	28.8095	24.898	17.791	8.1067	25.5521	27.8992	21.9724	19.3511	22.6765	16.2135	27.9862	25.2236	18.5734	24.6725	14.5357	20.7749	11.2417	17.527	11.9329	18.9341	15.3836	14.6986	6.49923	5.86667	15.256	8.21005	13.5666	14.8518	15.1164	9.87758	12.4137	10.8713	13.2467
RNF152	-0.695497	0.617497	2.43473e-07	4.7342e-06	2.85429	3.54979	11.7335	13.8142	12.5149	6.76578	15.1261	11.7805	14.2913	13.2162	8.38189	12.5848	13.7859	13.7294	9.12199	10.6941	13.3115	9.85305	14.347	11.7201	9.69047	8.14077	10.6845	13.9213	7.28803	9.44276	5.1936	10.2026	3.68917	11.1412	6.2805	6.77838	8.5742	4.58317	5.97523	6.87135	6.81547	7.73744	6.83449	2.82116	5.30062
RNF223	1.87152	3.65917	7.98329e-08	2.06003e-06	4.2286	2.35709	3.03553	1.52083	2.15676	29.9731	2.43408	3.61682	3.01381	3.32185	6.77947	0.983533	1.40912	1.13232	2.38909	5.5233	2.63098	13.3617	1.74233	5.51536	10.1519	2.42491	4.4911	7.4961	25.0079	10.3325	12.613	13.0842	22.7137	8.7957	24.2471	62.6703	8.66199	21.9712	7.51171	24.3029	15.5969	24.6281	6.97397	17.113	23.5197
RNU1-1	-1.06179	0.479038	0.182608	0.26462	5.5908	6.65259	5.2538	1597.26	9.42165	8.00253	7.30223	2.79012	4.37489	7.68771	206.959	4.20237	0.845474	2.64209	9.0134	8.57875	19.4191	19.4177	7.8405	2.9783	15.6893	2.0785	170.807	1.92757	0	6.42911	0.834685	2.90761	19.6756	21.5788	17.123	118.681	155.799	11.4754	44.6606	9.11358	32.5045	10.7995	354.278	7.81246	51.6738
RNU1-2	-1.01181	0.495925	0.19096	0.274449	5.56194	6.57375	3.15228	1482.56	4.20001	8.00253	3.12953	1.86008	4.37489	7.02334	232.721	4.91767	3.38189	3.39697	13.7916	7.52109	3.50797	16.7262	9.90952	3.97106	26.1873	3.11774	156.754	6.85358	1.28612	3.09975	1.66937	1.86918	11.8632	31.43	14.8732	110.476	166.919	11.4754	27.4519	13.0194	40.4996	14.2237	327.916	7.81246	57.351
RNU1-27P	-1.25969	0.417633	0.136987	0.209952	5.38924	6.64893	7.47208	1617.79	2.04325	5.23802	4.28861	0	6.12485	3.41676	218.792	1.60942	2.53642	3.39697	8.9048	3.17296	11.5262	13.3617	3.92025	2.9783	25.0337	0	165.591	4.81892	5.14449	8.266	1.66937	1.86918	13.4546	23.4552	15.8731	92.6379	128.993	11.4754	32.5052	6.79902	37.8783	12.5116	295.417	6.69639	54.6862
RNU1-28P	-1.13678	0.454773	0.154084	0.230395	5.48043	6.61721	4.20304	1594.72	8.28652	2.61901	3.12953	0.93004	4.37489	10.4401	187.237	2.41413	1.69095	2.54773	10.9681	7.52109	19.1686	15.1881	6.96933	4.96383	14.7664	1.03925	158.203	4.81892	2.57225	6.31431	0.834685	1.97302	13.1653	22.3997	13.7484	109.762	155.799	15.2539	17.8915	3.03786	40.3686	15.5407	323.313	5.95235	50.6311
RNU1-3	-1.12542	0.458368	0.20737	0.293773	5.48234	6.60776	2.10152	1554.67	10.2163	3.92852	6.25906	0	7.8748	8.5419	217.313	4.91767	3.47584	2.64209	11.9455	8.57875	19.1686	14.8036	5.98927	5.95659	24.9183	0	134.588	1.92757	1.28612	5.28106	0	0	14.3227	28.3808	11.7486	92.0433	153.107	11.3355	33.871	9.11358	52.4267	10.7995	313.271	4.46426	61.0585
RNU1-4	-1.23907	0.423647	0.130529	0.201822	5.42293	6.66199	1.16751	1617.66	2.04325	3.92852	2.31817	0.93004	5.54153	5.12514	204.37	5.63296	5.07284	3.39697	18.8956	7.63861	10.1481	11.2469	5.98927	9.0452	27.1102	3.23322	175.877	2.89135	1.28612	7.34756	0	1.86918	10.5612	23.5725	28.6216	96.3244	125.248	2.51899	39.8804	6.5097	30.9317	13.4335	311.736	13.5168	55.7289
RNVU1-18	-1.15709	0.448417	0.143472	0.217879	5.47907	6.63616	1.16751	1580.78	4.31353	1.45501	4.1727	1.86008	6.22207	6.92843	213.122	2.41413	2.63036	4.24621	15.7463	12.6918	9.14579	20.0906	2.94019	3.97106	30.1097	2.0785	162.549	4.81892	1.28612	13.5471	1.76211	0.934588	10.8505	28.6154	12.7485	107.622	124.545	13.0148	31.276	9.11358	26.6065	11.8531	330.566	8.92852	64.5344
RNVU1-7	-1.13986	0.453805	0.148467	0.223805	5.53365	6.67351	2.21827	1608.03	8.173	1.30951	4.1727	1.96342	3.79157	7.68771	230.872	1.60942	5.16678	3.77441	16.7237	10.6941	9.0205	19.4177	9.90952	5.95659	31.6094	3.11774	158.203	5.0331	1.28612	3.09975	1.66937	0.934588	10.7058	32.2509	15.8731	99.4163	136.953	13.9944	25.1301	3.90582	45.3491	13.4335	345.909	8.30848	70.3274
RNVU1-9	-1.25094	0.420175	0.110306	0.174938	5.40109	6.65202	2.10152	1595.86	13.3946	7.85703	5.21588	5.58024	6.22207	9.39609	216.943	3.21884	2.53642	3.49133	11.8369	7.52109	9.0205	7.20955	6.96933	5.29475	20.0731	1.03925	170.952	4.92601	1.28612	5.28106	0.834685	0.934588	14.4673	29.9054	18.3728	95.8487	135.08	11.3355	32.2321	5.35242	34.7327	9.61418	295.138	5.82834	59.2048
ROCK1P1	-0.512496	0.701009	2.69705e-06	2.99413e-05	3.46348	3.97598	12.9983	16.3067	12.9406	17.7511	19.4726	14.8806	16.1061	14.0783	13.107	13.9185	18.0994	16.1671	16.0721	14.4546	18.6674	17.335	18.0404	16.4358	17.689	12.9714	12.6041	17.6694	15.2429	16.8764	15.2407	16.9264	7.57124	9.38208	9.54053	9.1964	7.33538	6.39077	8.7409	9.59578	9.34943	9.61418	8.7872	11.45	8.53506
RP1-102E24.6	0.777136	1.71372	9.09571e-10	8.49963e-08	3.94328	3.16614	8.87309	7.09723	7.60543	9.89404	5.09997	12.6072	7.97202	6.26406	13.5589	4.47061	10.9912	5.56726	7.81885	9.98895	7.01595	11.9198	9.36504	9.92766	9.34438	11.5472	11.5899	12.2079	21.8641	12.6286	15.0243	17.238	17.3608	11.9622	12.3735	19.8595	12.2907	17.3531	9.97009	11.2835	26.3444	13.9603	16.0401	15.5009	13.5557
RP1-125I3.2	0.546836	1.46088	0.00195338	0.00607277	6.50776	5.96092	51.3705	24.0799	65.2705	101.414	38.2498	50.0155	44.235	46.6957	90.8449	37.9107	52.983	28.5912	70.6954	87.6677	82.8132	53.0623	82.2164	103.137	74.5243	65.7036	56.6459	25.0584	157.479	50.7441	88.8476	109.555	75.8089	80.8032	114.986	115.827	85.4494	97.2611	47.5287	131.785	74.4459	75.5964	124.695	79.6126	102.421
RP1-152L7.5	-1.04812	0.483599	1.3125e-07	3.02221e-06	4.5784	5.62652	79.5076	26.171	40.411	53.1077	91.9154	58.9025	37.138	47.3126	26.0701	55.8826	93.9885	42.6037	61.0848	29.9081	30.3189	22.9744	34.52	50.6862	84.0417	26.674	43.8245	30.1986	26.5084	35.5323	31.4398	12.9804	7.8847	47.7314	17.7479	15.3406	19.548	17.9828	29.0908	22.4223	24.9027	17.4504	39.8214	18.9731	14.135
RP1-187B23.1	0.91711	1.88833	1.58883e-05	0.000120413	3.85598	2.93887	7.35532	1.90104	9.53517	12.8041	5.5636	8.37036	6.31929	6.35897	9.98431	2.41413	5.63649	4.34058	3.90942	14.3371	9.52164	13.2656	7.8405	7.39059	8.30612	5.54266	10.2861	2.89135	9.43157	9.06964	9.45977	16.8226	18.2289	12.6658	16.1231	31.2757	16.3875	23.3706	9.69694	19.6738	8.2572	17.648	11.0189	13.7648	14.7143
RP1-191J18.66	0.550754	1.46485	0.000958458	0.00334643	3.7341	3.18335	7.70558	5.57639	10.4433	12.0765	3.59316	7.13031	5.83319	8.73172	10.3541	7.24238	11.3669	8.68115	8.47042	11.0466	7.01595	9.70886	12.0874	8.16274	11.4209	7.85209	16.2259	3.53388	9.71737	7.46236	12.1493	8.30745	10.2718	13.1349	24.997	14.2703	22.4743	14.974	15.8429	20.9757	10.3543	14.3554	13.669	9.67256	13.324
RP1-228H13.1	-0.507105	0.703633	1.04762e-05	8.64783e-05	4.57418	5.08128	40.0457	46.1953	41.6028	28.0089	26.9487	31.8797	41.6587	37.6793	29.3366	47.3437	36.3554	43.5473	33.6102	24.4436	23.115	31.8662	32.1243	25.7016	30.3981	34.3529	23.8318	45.7798	27.2229	29.2754	31.4398	24.7666	19.3862	20.8165	21.1225	25.9838	13.2856	19.942	27.1787	20.6141	18.4804	20.6112	22.7351	21.7633	17.6108
RP1-56K13.3	-0.886638	0.540873	4.76001e-09	2.61801e-07	3.48398	4.37062	29.071	28.7691	25.5406	26.7721	31.1794	23.6644	24.4994	18.982	9.49125	33.1719	17.2852	21.0424	13.4658	15.0422	11.5262	22.686	15.681	16.9873	20.8807	16.8589	11.3002	15.3135	9.43157	18.4837	11.1291	16.8226	12.5866	9.49936	8.37401	9.51352	8.19377	6.85725	14.4771	11.1388	9.56787	15.5407	7.39241	9.42455	7.18336
RP1-69D17.3	-0.742326	0.597775	3.19545e-06	3.41021e-05	2.79092	3.53324	10.8579	15.4618	14.9838	8.29353	14.2567	11.1605	10.8886	13.0976	5.30031	13.9483	14.7488	18.9664	14.226	8.69626	6.76538	6.72891	11.6519	12.0235	9.11366	10.0461	11.3002	12.9575	7.00222	13.5471	7.88314	4.5691	4.05086	11.9622	5.62433	7.13514	5.38448	4.7581	4.50703	7.52232	5.76694	6.58506	5.71866	4.58827	4.4027
RP11-100L22.3	0.576686	1.49142	0.0167657	0.0371136	3.5077	2.93101	7.12182	2.91493	8.9676	7.71153	5.67951	6.51028	6.61095	5.12514	8.25862	2.2353	4.60313	4.24621	8.25323	7.28606	25.4328	7.69018	8.60277	10.038	4.84523	6.12002	11.8797	0.74961	10.1461	5.62547	10.6654	10.3843	8.53573	9.49936	7.62409	14.5081	11.3542	13.4346	12.2919	21.5543	16.6455	15.6724	9.20564	20.9572	5.79303
RP11-1033A18.1	0.531579	1.44551	0.00675036	0.017289	6.85728	6.32571	95.5608	69.9584	80.7084	115.818	60.0406	77.1933	56.9222	73.3179	91.0298	67.1932	64.1151	64.2122	75.3107	92.2509	71.0991	100.934	63.1596	101.648	101.981	87.7587	74.0308	236.395	99.9603	78.1826	86.5754	74.819	83.6936	80.5686	102.488	79.8541	80.8842	78.5086	77.2341	93.6674	78.64	69.8674	514.121	73.8463	97.6126
RP11-1055B8.4	0.721667	1.64909	8.6566e-06	7.47586e-05	4.1873	3.46564	10.566	6.27344	16.0622	7.78428	5.85338	9.66208	9.57615	10.0605	13.4357	7.55532	8.92445	15.3807	15.2033	7.63861	11.3383	11.2469	10.9985	8.10759	19.0925	12.7597	14.1977	7.28193	12.1467	7.17535	18.5486	11.5785	15.4077	14.4836	22.8098	17.4811	28.9123	19.0324	35.2368	23.3626	13.6965	22.3233	22.1772	19.7172	16.5681
RP11-1070N10.6	0.539241	1.45321	0.0080822	0.0201898	4.80665	4.2674	23.4962	5.25955	18.1622	36.7753	24.4567	21.7526	12.3955	10.3926	27.9807	7.62238	18.6474	5.56726	14.8232	19.8604	31.4778	12.2803	28.204	26.0877	13.036	22.6325	23.6507	8.00476	32.689	20.4641	19.221	55.4782	23.6903	32.8959	25.9969	18.6406	28.7075	21.5514	19.2573	39.4199	34.4705	38.1933	25.8037	23.9954	35.0478
RP11-108K3.2	0.764262	1.6985	0.00152828	0.00493282	3.93179	3.16752	8.05583	3.04167	15.2109	15.8596	3.82498	8.99039	5.93041	10.9146	10.3541	0.983533	9.39415	1.79285	6.40711	9.51888	14.9089	9.61273	8.82056	14.3399	15.3432	8.89134	6.37447	3.10553	17.577	6.08469	7.60491	20.4571	16.3481	13.8386	24.872	18.0757	17.5581	19.872	10.653	10.8495	15.2037	22.916	16.4586	18.6011	14.4826
RP11-1112J20.2	-0.718096	0.607899	7.01248e-06	6.31977e-05	3.35458	4.07267	14.0101	23.066	10.4433	9.89404	17.6181	20.5642	17.0135	20.2158	14.6683	31.2942	16.5337	23.0239	18.244	16.3349	6.01367	19.9945	9.36504	13.6781	18.6888	19.9767	11.8797	17.6694	6.43061	14.3507	11.5929	11.6304	5.49759	12.0794	6.87418	4.51892	7.25734	13.8545	9.56036	7.81164	10.0921	10.141	12.5531	10.5406	11.1226
RP11-1143G9.4	0.58687	1.50198	0.0311571	0.0616924	4.24681	3.65994	9.92385	13.0538	8.173	8.73004	10.3159	11.7805	26.8327	12.2434	7.39578	10.1036	20.855	11.3232	9.88216	10.1065	11.0251	17.5913	6.96933	24.047	15.8047	8.54493	10.2861	23.7733	12.7183	14.1211	7.04846	17.6533	64.235	7.15384	7.12415	6.30271	13.2271	34.846	14.204	10.8495	6.81547	10.5361	7.53189	71.8002	11.7019
RP11-1280N14.3	-0.536752	0.689321	0.000218699	0.000996203	4.01053	4.54728	19.1472	17.6163	30.1947	29.1001	30.1362	22.1143	29.4576	23.2529	15.7777	18.1507	42.4616	25.666	18.5698	26.5589	27.8132	13.9385	22.1059	19.9656	29.4175	17.8982	11.1553	23.5592	14.719	17.106	8.4396	16.0957	22.7137	19.116	6.87418	18.3135	18.8457	13.4346	12.7016	15.1893	11.2717	25.9451	17.8534	15.2529	12.5129
RP11-130F10.1	0.52846	1.44239	3.40986e-05	0.000219825	3.53093	3.00247	8.63959	5.57639	7.94597	9.16654	5.21588	7.23365	5.54153	8.63681	12.8194	6.70591	7.98503	3.58569	7.49306	10.6941	13.5308	10.0934	6.86044	7.5009	8.99829	5.7736	8.40271	4.81892	14.0044	9.75847	11.4074	11.8381	12.2972	8.67843	12.8735	13.0811	9.83253	13.4346	11.7456	12.4408	9.96107	16.5943	9.4846	14.3848	11.4702
RP11-1319K7.1	-0.544243	0.685751	0.000109496	0.00056148	3.84113	4.38537	17.3959	18.0599	22.5893	32.4466	26.2533	23.7677	26.7354	18.4125	12.3879	12.5624	31.2825	23.2598	16.9951	26.3826	23.1777	15.7168	24.2293	19.8002	24.7453	12.1246	10.2136	17.5087	17.0769	13.8341	10.0626	13.9669	21.4117	16.7705	8.62398	12.9622	21.5379	7.97681	13.9991	14.3213	9.83	19.821	15.9007	12.4007	9.84815
RP11-141M3.5	0.600944	1.51671	1.40616e-05	0.000109235	5.78628	5.18533	35.648	22.4746	37.2704	66.8333	20.5931	42.334	28.9715	31.6999	47.7439	24.7672	30.9381	17.4567	30.2256	50.2581	43.1397	36.5925	47.9142	41.4388	36.3777	30.4076	41.3375	22.9523	62.2579	35.9341	44.5166	75.3555	59.9912	53.126	54.0352	70.4001	55.6396	77.8088	35.0091	64.5184	49.6743	50.0903	49.5617	68.7827	63.6461
RP11-145M9.4	-0.627162	0.647449	2.40776e-07	4.70075e-06	3.87881	4.50597	19.3807	24.4601	22.4758	20.6611	32.5703	23.6644	26.6382	22.8733	14.9148	31.6519	25.2703	26.0435	20.4159	18.4502	22.6765	17.7836	21.2347	15.9946	25.7259	21.9397	21.7311	31.912	13.5757	22.1575	15.3026	20.5609	12.1526	14.0731	9.99881	12.4865	11.7054	12.1751	12.2919	12.7301	13.2377	15.409	13.669	8.06047	12.3971
RP11-150O12.3	0.577555	1.49232	0.022822	0.0476969	4.37976	3.80221	15.9365	2.02778	16.6298	25.5354	2.54999	16.2757	7.63175	10.9621	24.6526	6.34826	7.37441	3.44415	9.93645	32.2584	22.8645	14.5633	13.612	17.2631	13.6705	14.8959	14.4874	4.81892	25.651	11.6528	16.4155	19.6783	28.9347	11.0239	41.6201	17.7784	23.1767	41.3534	23.4912	21.1204	19.7911	16.6602	14.0874	13.4548	23.9252
RP11-157G21.2	0.641661	1.56012	6.72759e-06	6.09154e-05	4.75034	4.10868	11.3249	12.2934	26.3352	13.9681	12.8658	10.8505	16.9162	22.7784	22.3106	7.60003	17.4731	15.8525	15.4205	20.8005	22.0501	17.6874	19.6012	19.0832	22.6111	13.1638	21.1516	16.9198	13.7186	16.8764	20.3107	26.6877	20.5436	29.2017	26.3719	25.5676	44.3634	44.3622	20.4865	33.1272	26.8687	42.2761	28.8722	24.5534	23.288
RP11-188I24.1	-0.729471	0.603125	1.06771e-05	8.74614e-05	4.04414	4.77361	24.9848	36.1198	24.9731	27.9361	30.0203	20.3575	33.638	22.7784	21.078	35.586	27.4309	24.5337	34.9676	21.8582	22.6765	32.1065	27.0062	22.613	38.1851	35.3344	9.70658	35.66	26.0083	20.4354	20.0325	23.2609	7.66769	15.0113	9.37389	8.56217	16.5046	14.6941	6.14595	11.4281	13.2377	21.9941	12.2742	16.2449	17.7267
RP11-203F10.6	-0.513987	0.700284	6.79229e-09	3.47744e-07	6.31882	6.83281	124.34	143.972	103.752	107.379	122.052	107.368	129.205	126.61	91.2147	170.688	92.9082	118.045	107.509	99.1844	101.23	119.967	115.212	98.5044	110.633	114.086	89.0977	143.497	87.5993	91.9593	87.3637	89.5128	73.0601	65.44	67.367	73.2541	68.1254	72.351	75.3903	76.5252	68.0236	84.2887	63.4631	66.5919	82.1452
RP11-203M5.8	-0.603991	0.657931	1.99005e-07	4.12806e-06	3.89098	4.49497	28.0203	35.2327	23.3839	16.0051	22.1385	28.2112	23.1383	19.5515	20.4617	35.6754	17.2852	27.9307	21.719	17.04	14.4077	18.1681	16.77	23.3851	21.4575	28.2906	14.4874	15.2064	13.2899	17.5653	19.6615	15.0573	8.53573	15.4804	13.3734	14.1514	9.36431	13.1547	20.8962	12.1514	14.1552	12.9067	17.2954	15.9969	18.1901
RP11-204M4.2	-0.648899	0.637767	4.92877e-05	0.000295388	3.13782	3.78672	15.7614	5.32292	15.5514	12.8041	9.96812	13.0206	8.74978	20.8802	11.71	11.3553	15.4064	13.871	15.8549	23.6209	13.7813	17.3029	18.839	14.6709	11.9977	9.81512	8.98221	7.92445	8.14544	8.266	16.601	5.50369	12.1526	7.27111	6.24926	6.06487	3.86278	11.7553	11.3359	5.7864	5.24267	10.2727	13.9479	10.4166	7.41508
RP11-20I23.8	0.532102	1.44603	8.66035e-06	7.47586e-05	5.27775	4.74565	37.1269	23.4462	25.4271	24.7351	27.5862	27.1778	35.4852	31.1305	22.6804	12.9648	27.4309	26.4209	22.1534	20.448	46.6059	24.4163	37.1335	25.481	20.4192	21.2468	23.6145	23.8804	53.8743	52.4661	29.8632	38.6296	56.712	30.2572	41.3701	42.6919	45.651	34.4262	53.4015	31.3912	30.4075	34.1106	32.7777	34.598	31.8617
RP11-215G15.5	-0.916717	0.529713	1.54396e-07	3.40839e-06	2.98811	3.90483	9.5736	19.3906	6.24326	12.5131	19.5885	10.0238	19.444	11.9587	9.73778	18.2401	15.7822	27.4589	9.66497	14.6896	15.7859	12.7849	24.7194	12.3544	17.8812	16.7434	9.41683	10.8158	6.28771	11.5954	15.2098	6.64596	9.54845	10.0857	3.24961	9.03784	5.03332	4.05838	8.87748	7.9563	4.45627	7.90207	11.0189	4.83628	5.67717
RP11-216L13.19	1.28274	2.433	3.13893e-12	1.16201e-09	4.69745	3.41471	7.6472	7.66754	12.7703	16.5143	8.34541	9.50708	10.9858	8.39953	13.8055	6.75061	10.2396	10.2853	9.06769	14.0433	10.4613	10.7182	10.3996	11.3617	10.1519	11.0853	13.6906	18.3119	15.362	14.0637	17.6211	47.6121	55.4823	14.3077	23.5597	50.4811	14.222	36.5953	12.7699	32.5485	17.6285	47.4124	11.9255	16.679	20.3335
RP11-216M21.1	0.705498	1.63071	6.68169e-06	6.0671e-05	4.40052	3.69502	11.7919	4.81598	16.8001	18.6241	9.04086	19.6342	13.4163	15.6601	14.4218	6.88473	9.01839	8.77551	12.8142	9.75392	14.1572	14.4191	9.69173	15.0018	19.8424	12.8174	14.4874	23.6663	21.1496	9.87328	18.7341	8.93051	30.5261	22.2824	30.9963	27.827	21.772	22.8109	15.0234	17.0699	18.4804	13.1701	35.7067	18.2291	23.8673
RP11-216N14.7	0.942394	1.92171	0.000268468	0.00117455	3.5248	2.5824	6.77157	2.66146	3.74596	17.3146	2.54999	7.44032	3.59713	3.41676	8.9982	3.93413	3.10007	1.79285	4.01802	10.3415	6.51481	7.78631	7.29602	8.16274	8.19075	3.34869	4.78085	12.6363	18.0057	7.92158	3.06051	7.16518	14.0333	1.87642	8.87395	24.3784	17.324	20.4318	3.27784	12.5854	8.78147	11.8531	8.92668	10.0446	15.8729
RP11-228B15.4	0.972005	1.96156	1.13416e-07	2.72561e-06	5.76685	4.79484	27.9619	14.8915	32.5217	55.072	23.993	28.7279	23.1869	19.4565	28.6587	19.4471	21.4187	17.3151	25.6827	31.7884	24.5558	25.5699	25.046	38.8833	42.5688	24.9419	31.2929	24.2017	57.4468	41.6744	23.4639	84.9956	53.6738	24.1002	36.4332	98.9406	34.0042	110.136	27.5885	78.9121	52.4922	81.8522	32.9171	64.2357	53.0062
RP11-242D8.1	0.636206	1.55424	1.55137e-08	6.30038e-07	3.7015	3.06529	5.37055	4.5625	9.19463	9.60304	11.1272	5.89025	9.43032	10.9146	8.13536	4.91767	6.85773	6.22778	10.8595	7.52109	6.76538	8.26695	10.6718	8.27305	8.76757	9.4687	13.0387	9.74493	10.7177	11.5954	10.9437	12.2535	16.3481	14.7768	17.6229	12.6054	11.4713	11.0556	11.1993	10.7048	13.762	16.726	13.39	10.9126	18.1901
RP11-263K19.6	0.531032	1.44496	4.43665e-08	1.39532e-06	3.65387	3.12284	8.98984	10.2656	5.78921	8.29353	8.69313	6.40694	10.2081	7.40298	10.7239	8.04709	8.07897	7.17138	9.44778	9.87143	9.77221	10.9585	7.18712	8.60397	8.6522	9.4687	8.83733	9.31658	11.5751	11.0213	10.8509	15.7842	18.0842	8.56115	12.7485	12.0108	12.6418	19.4522	7.51171	13.4534	14.0241	12.775	11.4373	14.7569	10.775
RP11-266L9.5	0.754745	1.68733	4.36e-05	0.000266953	3.58987	2.83513	6.18781	2.91493	6.81083	9.89404	3.82498	8.26702	3.69435	10.1554	9.98431	2.68236	6.76379	2.54773	8.68761	12.1043	9.0205	9.70886	6.31596	9.37612	8.76757	5.08077	6.95397	3.3197	16.8625	7.57717	12.8913	9.34588	13.0206	8.20932	16.873	12.4865	17.7922	16.9332	13.1114	12.7301	8.91254	12.9067	16.1796	8.43249	9.15299
RP11-295D4.1	0.690941	1.61434	5.70996e-09	3.03637e-07	4.64771	3.95677	13.1929	10.2656	14.0757	17.7511	14.1408	14.2606	14.0969	13.8569	17.0103	10.193	13.2458	10.2853	15.0947	23.3859	17.2893	19.3216	15.2454	17.5389	15.4586	17.4363	23.1799	13.1717	31.7244	15.0395	27.7301	20.1456	29.0794	19.9369	34.2459	31.0379	39.4472	25.4698	28.2714	28.0641	22.0192	22.5209	20.364	26.4135	16.5681
RP11-307N16.6	0.722848	1.65044	8.06155e-05	0.000437417	4.65685	3.934	15.6447	4.94271	14.7568	19.0606	11.5908	17.3607	10.1109	14.2365	22.6804	3.6659	12.9639	4.05749	20.0901	22.9158	24.3052	15.7649	17.75	20.1862	15.9201	16.0506	16.9503	10.0662	36.1543	14.4655	22.4438	18.4841	34.2876	21.5788	31.9962	35.2	26.4542	25.6097	19.1207	23.5796	20.3153	23.8379	28.5933	23.8094	38.0023
RP11-30K9.6	0.579469	1.4943	0.00112388	0.0038251	4.93964	4.36017	13.6599	9.63195	20.773	28.6636	11.4749	18.1875	17.0135	19.3616	26.9946	14.6636	15.7822	16.0413	14.8775	30.4369	25.4328	12.112	25.5905	24.7088	19.8424	25.0574	41.1443	7.92445	14.1474	19.9762	23.5567	38.1104	33.1302	43.8612	44.2447	30.3243	25.8689	48.7005	39.4706	32.2592	18.4804	42.0127	19.9456	30.1338	40.0878
RP11-320P7.2	0.683358	1.60587	2.26493e-07	4.50412e-06	3.50946	2.8261	6.18781	6.84375	7.03786	4.65602	5.79542	7.44032	7.29148	6.92843	8.38189	5.00708	8.07897	9.62475	6.84149	10.1065	4.38497	8.17082	6.86044	6.50813	7.03713	7.85209	7.38859	6.6394	11.1464	12.1694	10.7582	4.98447	12.1526	13.4867	12.7485	10.9405	9.24726	6.85725	7.92144	9.54756	14.0241	10.6678	23.851	11.4087	16.4522
RP11-323N12.5	0.591928	1.50726	0.000875596	0.00310106	8.2927	7.70077	167.421	56.3976	239.06	284.745	147.088	194.482	106.747	186.498	276.726	142.881	168.719	87.2833	224.14	272.522	278.633	218.978	283.891	285.255	258.643	241.452	247.445	57.1845	270.229	197.58	256.248	386.504	341.14	228.336	301.214	422.757	355.844	437.605	366.299	453.22	299.75	321.614	293.604	292.781	362.528
RP11-327I22.8	-0.523341	0.695759	0.00689673	0.0176077	2.86989	3.39323	7.47208	11.6597	16.9136	4.21952	6.95451	8.57704	11.8608	6.54879	11.2169	14.753	13.9973	11.2289	9.99075	8.9313	19.6697	9.5166	8.82056	6.50813	12.2284	8.31398	10.8656	13.2788	8.85996	13.5471	5.93554	15.7842	3.47216	2.9319	6.7492	7.84865	7.6085	6.01759	3.00469	6.22038	8.38827	8.56057	3.76594	3.10018	5.90889
RP11-334E6.12	-0.752374	0.593626	0.00339838	0.00968592	3.5063	4.25868	21.3655	18.8837	15.5514	4.51052	21.3272	17.3607	15.7496	28.6628	6.40968	74.6591	25.74	27.1758	7.60166	13.1619	6.01367	14.5152	8.27608	25.3707	8.76757	18.591	21.5863	11.6725	12.7183	22.2723	5.65731	8.41129	2.45945	14.3077	13.9983	12.1297	16.3875	10.4958	11.8822	8.96892	11.2717	6.71676	17.9928	8.92852	7.99438
RP11-343H5.4	-0.564313	0.676277	0.000205401	0.000943219	4.37296	4.93727	33.3908	32.4445	40.9785	23.7166	42.3066	22.8377	35.7769	26.1002	20.9547	37.7319	37.1069	28.4968	34.0989	11.6342	28.1891	25.3776	38.2224	31.4376	36.9161	26.0967	29.1197	44.0128	26.2941	25.372	18.0849	24.2993	21.8457	24.628	24.7471	13.5568	19.8992	22.1111	14.7503	26.0388	11.6649	10.5361	22.0377	14.1368	8.57368
RP11-343N15.5	-0.566301	0.675346	6.27975e-08	1.7625e-06	5.3059	5.8722	38.4111	52.9757	51.4218	40.7402	65.1405	54.8724	60.0818	51.4412	72.1089	72.245	57.3043	58.3147	52.3429	70.7453	76.0479	70.8458	67.1887	51.0723	60.9115	68.013	37.0878	34.5891	40.0127	69.2278	37.4681	46.7294	35.879	36.4729	26.7468	35.6757	31.6046	29.8081	48.8944	46.2912	32.6356	38.1933	53.9785	36.3341	31.2824
RP11-345P4.10	-0.767322	0.587507	1.36099e-05	0.000106674	2.62712	3.39444	8.52284	8.7448	7.3784	7.56603	15.7635	10.5405	10.9858	12.0536	6.90273	10.0142	10.3336	14.8146	10.3165	11.2816	11.1503	12.0159	10.9985	14.1193	11.9977	8.08304	6.66422	12.4221	13.0041	9.41406	11.5929	9.8651	3.61684	3.87011	2.87466	3.32973	5.96975	4.05838	3.82415	4.19514	4.45627	3.68763	4.0449	5.95235	4.28684
RP11-34P13.7	0.586353	1.50145	5.97829e-06	5.57568e-05	3.69364	3.10729	6.684	5.9566	10.6419	12.7313	6.78064	7.23365	9.60045	4.91159	10.6931	5.45414	8.68959	7.33652	8.28038	13.7495	10.1167	8.07469	13.0947	7.11482	10.2384	6.69738	6.95397	6.80003	15.3263	15.9293	11.4074	19.6004	10.6335	10.291	15.7481	12.0108	16.4753	17.8079	10.6871	11.6813	9.40404	8.5935	15.7612	11.5017	12.9764
RP11-34P13.8	0.748456	1.67999	2.82706e-06	3.09561e-05	5.03103	4.28258	12.6091	10.2656	22.8163	27.6451	8.34541	22.8377	20.9995	13.0976	18.6127	10.3718	25.8339	15.2864	17.9182	43.1288	21.9248	28.8382	17.75	19.5244	12.2284	17.2053	21.2965	16.8127	30.4382	36.0489	26.0607	47.664	13.31	31.7818	36.7456	34.8433	39.2131	43.6625	28.5445	33.9951	30.1453	28.7108	42.9597	26.0415	41.2464
RP11-352E6.2	-5.17312	0.0277163	1.79976e-07	3.81557e-06	-0.872728	4.30039	0.817258	1.3941	0.794597	0.291001	0.811359	0.206676	0.777758	1.32874	0.739578	1.16236	0.657591	1.32104	195.037	0.587585	0.25057	0.672891	0.762271	0.220615	203.846	0.923776	0.869246	0	0	0.344417	0.370971	0.519216	0.144673	0.58638	0	0.237838	0.234108	0.279888	0.40973	0.28932	0.524267	0.790207	0.278959	0.248014	4.28684
RP11-378A13.2	0.734756	1.66412	0.00124797	0.00415774	5.06423	4.32947	22.066	3.54861	21.3406	32.3011	9.6204	22.4243	11.8608	14.711	28.597	4.38119	15.2185	6.32214	21.9362	21.5056	26.4351	24.128	22.6503	25.3707	25.2644	20.4385	42.1584	5.99688	26.5799	12.973	27.3591	27.6223	47.8869	34.9483	35.1208	38.6487	53.3766	45.062	38.9243	32.8378	23.8541	38.325	35.1488	28.7697	48.6615
RP11-380M21.2	-0.599695	0.659893	3.38269e-07	5.98499e-06	8.73095	9.33064	609.091	1010.34	590.613	603.1	764.532	584.169	979.587	505.301	573.173	744.445	611.559	906.708	653.2	488.871	531.709	546.676	393.658	450.716	686.754	699.876	586.886	609.005	480.581	560.596	658.567	509.351	331.736	342.681	326.836	326.671	334.189	358.257	498.368	291.201	371.705	482.816	411.185	411.208	342.252
RP11-389C8.2	-0.695408	0.617535	2.71584e-08	9.47099e-07	4.71523	5.41063	39.2284	63.875	49.7191	23.2801	38.2498	38.9583	48.0266	35.4963	33.281	50.2496	51.1981	58.5034	45.5014	38.5456	46.7312	34.5097	39.4203	37.0632	31.1479	45.9578	43.752	38.8726	24.4363	47.5295	23.0002	27.4146	14.612	31.5473	26.8718	21.1676	32.3069	20.5718	19.5305	22.2776	28.7036	26.3402	28.7328	11.7807	26.4162
RP11-38P22.2	-1.12625	0.458106	5.11804e-08	1.51108e-06	4.11349	5.23974	31.4061	69.7049	21.5676	20.0791	49.4929	22.631	35.2908	35.4963	23.42	62.1414	46.3132	72.6575	33.3387	25.2662	26.0592	28.1653	47.1519	31.4376	20.5346	58.1979	32.5967	37.1592	11.4322	36.9674	16.1373	21.8071	5.78694	28.029	12.7485	11.0595	14.7488	10.076	14.4771	9.11358	15.0727	14.4871	25.8037	10.4166	15.6412
RP11-390D11.1	0.7404	1.67064	0.00142978	0.00465864	4.18564	3.44524	13.6599	3.04167	9.87571	18.9151	4.52043	18.3941	5.83319	6.6437	14.7916	4.47061	9.39415	4.81238	11.1853	9.98895	20.1708	8.4592	14.9187	14.7812	12.5745	9.23776	13.0387	1.39213	21.1496	9.29925	11.9638	18.6918	16.6374	20.0542	32.7461	20.9297	15.9193	26.5894	19.1207	30.6679	11.1407	16.8577	14.9243	12.1527	27.2272
RP11-394I13.1	1.19676	2.29224	2.82148e-07	5.23252e-06	3.61225	2.4155	8.87309	3.16841	5.44867	6.69303	5.09997	11.3672	4.56933	5.50478	4.06768	4.47061	3.28795	2.64209	4.99538	7.28606	3.63326	7.11342	5.88037	3.52983	5.99886	4.04152	4.05648	0.74961	7.57383	8.84003	5.93554	15.7842	14.3227	7.74022	19.3727	16.4108	8.66199	30.5078	18.3013	7.9563	14.2863	10.141	3.90542	13.8888	15.6412
RP11-400F19.18	0.535213	1.44916	9.84114e-07	1.37277e-05	3.7026	3.16739	7.70558	6.84375	10.3298	7.56603	7.76586	8.99039	11.4719	11.579	9.61452	3.30825	8.8305	5.56726	8.25323	10.6941	12.779	8.36308	10.9985	10.3689	10.7287	7.27473	9.5617	9.53076	9.28866	12.6286	11.3146	14.0188	12.5866	10.7894	12.3735	12.1297	15.217	19.5922	13.5211	15.9126	9.96107	15.0139	12.6926	13.3928	14.3667
RP11-400K9.1	-0.668949	0.628965	1.62505e-08	6.57191e-07	4.77087	5.43982	40.5127	42.5834	36.5515	50.9252	53.202	32.9648	56.2903	44.4179	43.1421	69.205	41.804	52.0869	37.2481	48.7696	26.0592	44.2186	41.2715	40.1519	43.7225	41.108	24.4838	43.4774	32.8676	37.197	31.718	36.9682	16.4928	18.8814	21.4974	25.0919	17.5581	25.8896	26.6324	26.7621	28.8347	20.4137	32.6382	19.2211	28.6176
RP11-420K14.8	0.740462	1.67071	0.00512295	0.0136892	5.92189	5.18143	58.4923	9.50522	48.811	135.461	12.5181	38.7517	11.9094	24.9139	38.7046	22.1295	22.2641	16.4659	14.226	73.9182	26.1219	41.0464	18.7301	30.6654	67.6602	17.0899	32.7416	56.8633	128.041	52.0069	22.2119	61.0598	47.4529	32.72	58.4931	79.973	53.9033	94.6021	19.4622	83.2519	48.6258	65.4555	38.4963	58.9654	89.5602
RP11-420L9.5	0.642427	1.56095	1.10883e-05	9.02919e-05	7.11247	6.47005	85.2284	44.8646	77.6435	109.998	93.5381	92.9007	71.8454	73.745	129.18	64.9132	72.335	61.2399	84.487	105.53	118.144	84.592	94.4127	110.859	94.0206	85.3338	106.917	27.3072	201.921	78.9862	101.368	115.266	166.808	141.787	187.478	132	171.367	191.024	133.709	167.082	152.168	136.969	117.86	160.093	107.866
RP11-434D2.3	1.06785	2.09631	2.03643e-07	4.20614e-06	4.11865	3.0508	7.58883	5.82987	7.71895	12.8041	5.4477	8.06035	2.33327	5.22005	9.36799	6.16944	12.3063	6.98266	7.49306	13.9845	13.0296	7.11342	7.8405	13.3472	7.03713	7.27473	6.95397	9.20949	12.7183	7.34756	8.62508	9.65741	36.747	11.0239	21.4974	16.7676	11.3542	27.2891	18.4378	7.66698	20.1843	30.9498	10.6004	17.981	34.6423
RP11-440I14.3	0.809952	1.75315	0.000588976	0.00223257	3.65611	2.84616	6.42131	1.77431	6.24326	4.51052	1.62272	4.75354	4.86099	14.6161	7.64231	3.39766	12.2124	8.39807	5.97273	17.7451	5.63781	5.86377	7.18712	12.4647	7.38321	5.19624	6.66422	1.71339	15.1477	6.42911	11.4074	7.89208	17.6502	7.62294	17.4979	15.4595	22.3573	22.2511	11.0627	15.4786	9.56787	11.9848	12.8321	10.6646	9.84815
RP11-440K22.1	-0.504676	0.704819	0.00708721	0.0180454	2.922	3.42668	10.7411	13.2439	8.05949	3.41926	14.9522	10.1271	11.6664	15.9449	7.95047	19.1342	13.9973	10.993	10.1536	12.5743	5.88838	10.9104	5.66258	9.0452	11.0748	10.7389	8.83733	16.0631	1.92918	11.7102	6.30651	8.20361	3.68917	6.80201	4.06202	5.88649	5.44301	7.41703	9.97009	4.05048	11.796	9.61418	7.32267	9.85858	5.79303
RP11-442A13.1	-0.541841	0.686894	2.02573e-07	4.19304e-06	5.68552	6.22736	67.4238	89.2223	82.1841	61.2558	78.8757	75.0749	91.2408	70.2334	67.4865	99.7392	78.3472	84.9243	73.5732	70.0402	69.0319	68.0101	70.7823	76.112	77.5814	73.7866	47.5912	96.432	62.7342	76.0587	62.1377	65.0577	35.7343	38.1147	41.2451	43.4649	44.3634	44.0124	36.944	42.4577	42.5312	49.6513	53.1417	46.8127	44.4325
RP11-449P15.1	0.999795	1.99972	3.4155e-06	3.57328e-05	3.64037	2.64057	4.90355	5.44966	6.58381	11.931	4.28861	6.61362	6.02763	4.17604	6.53294	5.1859	5.63649	9.81347	3.58364	4.1131	8.26879	7.78631	4.24694	5.07414	2.99943	4.38794	13.3284	23.2379	7.71674	13.2026	5.37908	10.7997	27.922	5.16015	5.12439	29.0162	8.31083	11.0556	5.59964	9.11358	14.5484	15.6724	7.25293	13.6408	11.4702
RP11-44K6.4	0.725808	1.65383	1.09279e-05	8.90606e-05	4.01466	3.28886	7.82233	6.33681	10.6703	11.349	9.04086	11.4705	6.61095	9.11136	8.87494	4.11296	11.273	6.98266	10.7509	11.8692	14.0319	8.4592	14.0476	7.39059	9.11366	12.5864	13.3284	6.96066	8.71705	5.85508	10.2945	10.7997	15.046	12.0794	27.3717	20.0973	12.6418	23.0908	25.1301	21.1204	12.0581	18.4382	20.9219	17.609	22.8245
RP11-452C8.1	0.791131	1.73043	4.24013e-06	4.21604e-05	3.67326	2.88213	5.83756	5.9566	6.24326	10.0395	2.89771	6.20027	5.63875	6.73861	9.12147	3.57648	6.85773	7.83191	6.40711	9.16633	10.3986	4.51798	6.20706	8.27305	11.1902	9.69965	12.1694	8.24571	10.289	8.95483	8.90331	18.3802	16.7821	9.38208	13.6234	17.8379	9.24726	27.8489	5.18991	11.7175	9.17467	16.9894	7.25293	14.2608	15.4095
RP11-452D2.2	0.738335	1.66825	3.49866e-08	1.15324e-06	4.18988	3.45155	11.2081	6.59028	10.5568	10.6215	8.46132	13.2272	12.7358	14.3314	11.9565	10.9977	9.48809	7.83191	10.4251	10.9291	8.89522	13.7462	8.71167	11.0307	7.96003	11.5472	18.2542	13.493	32.0102	11.825	16.8792	16.9264	26.7646	22.9861	24.2471	17.2433	13.4612	24.4902	14.204	17.5039	9.30574	11.0629	26.6406	12.6487	17.0315
RP11-452L6.5	0.541771	1.45576	5.95764e-06	5.56181e-05	4.14323	3.60146	12.2589	6.97049	13.0541	13.6771	10.8954	13.9506	10.3053	14.4263	18.4895	7.95768	11.5548	7.73755	10.3165	15.5123	14.9089	12.5927	13.0675	11.472	11.6516	10.3925	13.7631	6.53232	16.7196	11.3658	19.476	18.6918	19.2416	17.3569	21.8724	19.2649	24.4643	23.0908	18.1647	21.699	16.3833	15.5407	10.7399	18.1051	19.2329
RP11-456K23.1	-0.79869	0.574871	1.73744e-06	2.11072e-05	2.73054	3.52923	6.42131	11.7865	10.8973	5.38352	16.5749	13.3306	13.708	15.7551	4.19094	12.5177	10.9912	15.0033	10.6423	6.34592	14.0319	6.24827	24.3927	8.38335	12.3438	9.4687	13.4733	5.0331	8.28835	10.5621	8.71783	6.43827	2.89347	7.38839	6.99917	6.54055	8.54494	5.59776	4.91676	4.77378	6.55334	4.74124	8.92668	5.70433	6.37233
RP11-466L17.1	0.583444	1.49842	0.000895598	0.00316219	6.17066	5.58722	59.0761	24.967	56.0759	42.1952	35.5839	39.6817	43.4572	47.6448	60.1524	18.0612	31.9401	29.3461	55.2749	57.1133	112.756	44.8914	44.7562	63.537	56.297	33.6023	53.1689	19.1686	61.0194	49.9404	58.2425	76.0132	59.0268	48.435	63.4925	78.2487	70.7006	96.8412	79.8973	136.125	75.4944	79.2841	68.2054	125.123	51.4421
RP11-470L19.5	-0.888655	0.540118	0.0259768	0.0530954	3.20743	4.09608	5.2538	44.7379	29.4001	7.27503	54.2451	2.79012	81.8591	3.32185	18.2429	2.14589	7.2335	25.4773	2.60628	5.17075	8.14351	5.19087	7.8405	21.5099	13.4974	11.5472	1.30387	9.31658	7.85964	7.23275	16.9719	9.76125	18.2289	3.40101	3.49958	8.80001	9.1302	4.89804	22.6717	14.6107	3.1456	8.95568	9.4846	4.58827	3.47582
RP11-474G23.2	-0.791217	0.577856	1.11477e-05	9.05805e-05	2.61833	3.40954	7.58883	7.85764	7.71895	9.60304	10.5477	11.3672	10.6942	10.9146	9.49125	14.2165	12.1185	10.0966	10.4251	13.867	16.1617	12.112	10.2362	9.70704	14.4203	9.69965	3.76673	9.20949	8.57415	11.2509	11.3146	13.6035	2.7488	4.22194	3.24961	6.8973	3.39456	3.4986	3.96072	5.20776	3.80094	5.53145	5.30022	4.71227	3.2441
RP11-488P3.1	2.03163	4.08867	1.62672e-06	1.992e-05	5.15959	3.12796	11.5584	1.90104	17.4811	53.2532	2.7818	8.99039	2.52771	3.41676	10.9704	2.50354	6.20014	1.32104	6.29852	18.9202	3.63326	7.69018	1.63344	2.09584	6.69104	3.6951	9.99633	8.45988	31.5815	16.3024	24.8551	52.4408	23.2924	1.05548	43.2449	107.741	9.24726	110.696	9.69694	32.6932	47.9704	65.8506	9.4846	17.609	30.9348
RP11-495P10.5	0.966123	1.95358	7.66356e-05	0.000420056	6.09364	5.12752	32.6903	4.30903	32.3515	41.9042	17.2704	26.9712	18.1801	22.2089	58.7965	11.0871	25.74	14.7202	30.841	59.5812	59.0091	30.3762	73.8314	52.065	33.2245	43.5329	45.3457	10.6016	52.0165	27.7829	54.2546	84.736	85.068	64.3846	81.4903	66.2379	83.9276	152.959	60.2303	78.1164	42.7278	80.9962	77.1321	45.2626	81.2183
RP11-495P10.7	0.958047	1.94268	0.000121659	0.000614684	4.33999	3.38194	9.8071	1.52083	8.62706	11.2035	5.33179	9.50708	5.54153	7.11825	17.0103	3.57648	7.13956	2.92517	10.2079	16.8049	18.041	8.17082	21.1258	16.7667	8.19075	12.5864	17.6747	3.64096	14.0044	7.00314	14.3751	31.6722	24.1605	17.5914	23.4972	22.8324	20.7185	46.6013	13.5211	29.2213	14.1552	25.2866	20.085	14.3848	21.6659
RP11-495P10.8	0.629323	1.54684	0.00798234	0.0199818	4.92637	4.29705	15.9949	2.91493	21.3406	20.6611	8.69313	13.0206	9.72198	12.3383	29.3366	8.67297	13.7155	6.51086	17.8096	30.0844	30.3189	16.3416	35.8267	43.1302	12.9206	29.6763	33.7557	7.71027	23.7218	12.6286	27.9156	38.9412	33.8536	27.3253	43.9948	26.6379	35.7014	65.7737	26.9056	37.7563	20.9707	30.1596	32.2197	22.3213	32.6727
RP11-495P10.9	0.905082	1.87265	0.000291637	0.00125931	5.00738	4.1023	19.4974	2.91493	17.7082	22.1161	8.80904	14.0539	9.3331	15.1856	32.2949	3.30825	12.5882	5.28418	16.1807	27.0289	32.0729	16.2455	37.7869	14.3399	15.574	20.9004	17.3849	3.74805	28.1518	12.399	32.2745	47.8717	37.3257	29.2017	30.2464	30.9189	44.2464	62.9748	30.32	44.7	21.3639	35.1642	29.7091	24.9255	33.252
RP11-497H16.9	-0.594722	0.662172	0.000132561	0.000657005	2.77958	3.37431	9.10659	6.97049	8.40003	12.3676	15.6476	11.0571	19.8328	16.4194	9.36799	9.03062	11.5548	11.795	7.38447	7.75613	10.0228	10.574	7.8405	11.2513	4.38378	6.00454	10.431	8.3528	10.5748	10.7917	6.12103	9.55357	5.06357	7.15384	5.99929	3.09189	5.8527	10.076	4.50703	5.20776	6.81547	3.95103	5.85814	7.06841	7.18336
RP11-4F5.2	-0.684916	0.622042	3.34234e-09	2.00277e-07	4.5815	5.26641	32.3401	35.6129	32.692	23.1346	53.7815	42.6785	41.6101	45.9364	36.1161	34.5131	67.45	39.3483	37.4653	38.4281	33.5763	37.2013	32.6687	39.6003	38.0697	33.2559	31.8723	29.0206	22.2928	34.3269	25.7825	21.3917	11.7185	37.0592	19.3727	26.7568	24.4643	16.2335	17.2087	24.5922	27.1308	20.1503	32.9171	19.7172	20.1597
RP11-500C11.3	0.659624	1.57967	6.43233e-10	6.65712e-08	3.68558	3.02596	8.98984	5.32292	7.83246	11.058	7.64996	8.78371	5.93041	7.87753	11.0937	5.09649	7.79715	6.79394	9.55637	9.6364	7.64237	8.74758	7.9494	11.0307	6.57568	7.15926	8.69246	7.60319	11.4322	7.92158	11.3146	10.592	17.5055	11.9622	17.123	16.7676	15.9193	16.2335	11.1993	12.5854	12.1892	11.458	11.2978	16.1209	12.5129
RP11-507E23.1	-0.761174	0.590016	2.59665e-06	2.91972e-05	4.18791	4.94908	33.3908	31.4306	26.5623	24.2986	36.9748	30.6913	31.0131	44.3229	24.5293	46.8519	34.2887	28.8743	34.9676	23.6209	23.8041	33.0678	27.7684	25.8119	29.6482	33.9488	22.1658	46.9042	19.1489	36.8526	24.4841	21.3917	12.7313	11.1412	9.49887	14.8649	9.83253	17.6329	15.8429	8.96892	9.56787	15.9358	17.2954	20.3372	14.8302
RP11-510N19.5	0.529951	1.44388	0.00257028	0.00764963	4.08952	3.55957	9.92385	2.53472	14.8703	14.8411	6.72269	13.0206	6.02763	6.35897	19.9686	5.99061	7.42138	6.69958	14.5517	15.5123	16.9134	12.7849	13.5031	21.2893	13.3821	13.8566	11.4451	10.7087	17.7199	8.49561	10.7582	17.0303	22.7137	17.2396	15.9981	23.1892	22.4743	22.391	16.2526	19.5291	11.6649	16.9894	14.5059	19.5931	19.117
RP11-513G11.3	0.668965	1.58993	0.00296108	0.0086182	4.259	3.59004	14.2436	1.52083	13.7352	8.87554	5.91133	13.2272	10.3053	8.63681	23.6665	6.88473	13.0579	6.03906	9.99075	10.8116	16.287	12.8811	16.8789	15.3327	5.19132	15.8197	23.4696	3.74805	28.7234	10.1029	18.1776	13.7073	27.488	17.4741	21.6224	9.15676	33.2433	29.2483	18.3013	33.1272	15.9901	20.0186	14.5059	14.0128	15.9888
RP11-51M18.1	0.946558	1.92727	6.97626e-05	0.000389707	3.87784	2.93128	10.5076	3.29514	6.47029	25.4626	7.76586	10.3338	4.08323	2.46766	12.5728	2.2353	7.42138	2.07593	5.53835	7.99116	9.77221	4.90249	9.36504	7.05967	5.19132	4.61888	11.3002	4.39057	16.148	14.3507	7.7904	24.7147	16.7821	12.314	12.3735	11.1784	10.4178	18.7525	6.69225	21.5543	21.626	19.4918	10.8794	14.3848	20.6232
RP11-523O18.5	1.08307	2.11855	9.634e-08	2.40226e-06	5.23913	4.15605	17.5127	8.36459	25.7677	13.0951	14.4886	12.0905	14.2913	21.1649	19.5988	6.79532	11.6487	12.2668	25.5199	20.8005	40.9681	15.1881	15.8988	24.4882	15.3432	15.2423	23.7594	9.85202	25.5796	17.106	23.5567	29.0761	42.968	30.1399	25.497	48.2811	32.7751	45.2019	57.6353	87.9533	42.0724	38.8518	32.7777	69.196	21.4342
RP11-525G13.2	0.724947	1.65284	0.00105301	0.00361712	4.07941	3.35447	7.12182	3.04167	10.4433	13.6771	11.359	13.7439	7.8748	5.12514	17.7499	2.86119	7.70321	3.68005	6.95009	5.40579	21.549	14.0346	10.454	22.0615	7.15249	13.1638	9.5617	3.85514	16.4338	11.1361	16.8792	16.1995	11.4292	11.4931	25.7469	14.746	23.0596	29.6681	19.9402	17.9378	14.2863	13.0384	15.9007	15.2529	27.1114
RP11-558F24.4	0.702959	1.62784	4.32436e-05	0.000265615	3.63804	2.93508	10.6244	2.53472	8.85408	8.14803	6.02724	10.7471	4.08323	5.31496	9.12147	3.84472	9.39415	3.68005	6.84149	12.4568	14.1572	5.38313	6.42485	10.1483	9.57511	6.12002	7.09884	3.10553	13.0041	7.34756	10.109	12.565	13.0206	17.3569	16.748	11.1784	14.2806	12.7349	12.2919	11.2835	11.9271	12.2482	16.877	14.2608	13.6716
RP11-566K11.7	0.656725	1.5765	1.50468e-05	0.000115215	3.89207	3.23535	10.0406	4.81598	15.8919	13.0951	6.02724	8.26702	6.9026	8.16226	11.9565	5.00708	7.2335	8.68115	8.57902	11.3992	8.89522	8.93984	9.14725	9.92766	11.1902	10.277	13.4733	3.85514	11.2893	7.57717	14.0969	12.0458	21.267	12.6658	13.3734	19.8595	20.8356	19.4522	18.3013	14.6107	11.1407	14.4871	18.9692	15.3769	18.0743
RP11-572C15.6	-0.82803	0.563298	1.14965e-05	9.31427e-05	2.69079	3.51882	10.6244	10.1389	9.53517	8.00253	30.8316	10.5405	9.52754	16.1347	5.6701	11.5342	22.7338	12.9274	8.79621	7.63861	7.51709	8.4592	8.82056	9.81735	16.7276	5.31171	8.83733	8.88823	8.00254	10.5621	5.93554	5.296	4.62955	9.26481	6.7492	6.30271	7.14029	3.07877	6.14595	6.36504	7.60187	4.74124	8.92668	3.72022	2.54893
RP11-57H12.3	0.594501	1.50995	4.054e-07	6.88179e-06	3.74176	3.14726	6.71319	7.98438	10.7271	11.7855	6.02724	8.62871	7.29148	13.2874	11.7716	3.62119	9.39415	5.04828	9.82786	8.46123	12.4658	7.44987	7.07823	8.99004	9.22902	9.23776	11.3726	8.45988	17.2912	13.0878	11.3146	12.2016	13.527	12.8417	14.9982	15.1027	10.5349	17.2131	9.62865	16.2743	11.0751	13.9603	14.0177	16.679	12.7447
RP11-588K22.2	-0.997925	0.50072	8.97746e-08	2.26793e-06	3.06556	4.06348	11.0914	12.4201	16.119	12.0765	31.0635	11.2638	23.7216	18.3176	8.62841	24.3201	23.3914	28.7799	8.36183	17.275	11.5262	11.7275	14.3742	15.8842	27.1102	9.81512	13.1836	12.6363	8.14544	14.5803	12.8913	7.16518	2.7488	9.61664	6.49923	6.65946	9.94958	4.61815	4.91676	9.54756	6.81547	9.87758	12.5531	6.07635	4.86615
RP11-598D12.4	1.00652	2.00906	3.98415e-07	6.79678e-06	4.39993	3.39341	8.05583	6.46355	8.51354	18.0421	8.57722	9.3004	8.26368	12.3383	12.4496	8.22591	7.89109	8.49243	9.77356	9.28385	11.7768	12.4965	10.1273	10.4792	17.6505	10.6234	11.7348	38.7655	10.5748	11.9398	6.39926	29.3876	31.2495	8.56115	10.8737	43.6433	7.95967	30.088	13.2479	17.0699	26.0823	36.6129	13.5295	26.5375	17.2632
RP11-598F7.5	-0.559089	0.678731	0.0113285	0.0268697	3.32321	3.8823	21.7157	12.4201	8.62706	8.43903	27.2385	6.20027	17.4996	15.5652	6.28642	31.6519	18.7883	31.1389	4.66959	11.6342	4.63554	10.1895	12.6319	19.8553	11.0748	15.5887	13.1836	13.493	6.57352	10.7917	8.53234	13.8111	2.89347	16.6532	12.2485	10.227	11.0031	11.7553	3.68757	6.36504	12.4513	8.29717	10.0425	8.80451	12.0495
RP11-599B13.6	0.505252	1.41937	0.000150108	0.000727854	3.74448	3.23923	9.10659	4.43577	8.05949	12.9496	7.53405	9.3004	7.77758	8.06735	13.8055	5.99061	7.42138	6.69958	13.2486	10.9291	11.5262	7.78631	10.454	10.1483	11.4209	10.9698	10.8656	5.78271	11.8609	6.65872	13.1695	7.89208	13.31	14.5422	19.6227	17.0054	16.7387	15.6737	17.4818	14.3213	10.2232	14.2237	13.8085	14.2608	14.7143
RP11-613H2.2	-0.530752	0.692194	7.78874e-06	6.88399e-05	4.29661	4.82736	17.0457	24.4601	30.0812	16.8781	27.5862	35.1349	25.4716	19.9311	37.1022	28.7013	31.4704	19.7213	31.8184	32.9048	30.5695	22.3977	40.1826	33.5334	39.4541	27.5978	23.7594	15.2064	16.5767	26.2905	25.7825	31.2568	9.83779	24.1589	16.1231	21.1676	18.0263	13.9944	18.3013	18.3718	22.8056	15.5407	19.5271	19.3451	20.5073
RP11-61J19.4	0.642282	1.5608	1.92651e-05	0.000141008	3.95164	3.30936	10.1574	5.19618	11.1244	11.058	6.95451	13.7439	7.3887	11.1045	11.5867	5.09649	7.51532	6.8883	11.7283	10.224	13.0296	12.8811	9.90952	11.5823	11.1902	8.54493	11.1553	4.28349	12.8612	10.3325	13.8187	17.0303	16.3481	11.6103	17.9979	25.3297	25.1666	25.05	16.7989	11.7175	10.6164	12.5116	19.1087	14.2608	13.5557
RP11-61L23.2	0.50775	1.42183	0.000387498	0.00159592	3.85615	3.3484	6.66455	10.0967	10.169	15.1806	5.96928	15.8021	11.4233	8.09107	8.0121	13.3522	5.74609	11.5749	9.65592	9.40137	6.77582	18.6247	7.35047	11.472	11.5651	7.48643	9.00635	13.377	26.7109	13.4035	11.3765	12.3054	12.9844	9.56777	14.5504	24.8343	12.4955	21.4348	11.3928	10.7048	12.8118	13.8835	10.2634	12.8658	15.6412
RP11-621K7.1	-0.550126	0.682961	9.71619e-07	1.35928e-05	4.40303	4.95315	35.2589	44.1042	27.8109	18.6241	28.6294	27.3845	33.0547	32.8388	32.4182	47.3884	35.6978	35.9513	33.3387	24.326	22.426	31.3375	27.4417	24.4882	33.6859	33.6023	19.7029	30.4127	13.147	27.3237	31.2543	23.9878	18.0842	16.7705	12.1236	24.2595	18.0263	23.5106	21.1694	18.9505	24.5095	18.1748	18.2718	20.4612	19.4646
RP11-625I7.1	2.39086	5.24472	3.37062e-14	3.24422e-11	7.00498	4.61411	37.1269	5.82987	37.3461	90.0649	9.85222	18.9108	8.26368	12.3383	33.5275	12.16	13.9973	7.26575	10.9681	50.5323	17.7904	27.204	10.2362	24.047	34.9549	15.7042	36.2186	47.868	104.033	37.3118	17.6211	65.8365	151.184	79.0441	152.607	197.168	103.359	308.297	52.7186	274.854	112.193	154.617	120.65	134.424	198.122
RP11-629O1.2	0.542882	1.45688	0.00665152	0.0170859	3.73016	3.18728	10.8579	3.04167	11.8054	6.54753	6.02724	11.1605	9.04144	10.7248	11.4635	5.72237	7.42138	4.71802	10.9681	12.1043	19.4191	4.61411	6.20706	9.48643	10.6134	10.0461	9.12708	1.60631	10.289	6.54392	11.1291	15.1611	15.3354	14.6595	21.8724	18.1946	15.217	18.0528	18.8476	13.3087	8.12614	18.5699	7.11345	10.9126	13.7874
RP11-644F5.11	0.585302	1.50035	4.24795e-08	1.34495e-06	4.83511	4.24981	18.3299	10.3924	22.8163	26.3356	16.5749	19.9442	14.0969	17.938	23.6665	13.6801	16.4398	15.0033	19.3299	23.856	19.6697	17.7836	18.5123	21.8408	20.0731	19.2838	24.3389	14.0284	32.1531	21.5834	21.7946	28.7645	28.5007	23.6898	32.3712	28.0649	30.9022	41.5634	30.5932	38.9136	25.0337	23.9696	38.6358	26.1655	27.5748
RP11-661A12.9	0.682274	1.60467	4.9635e-05	0.000296547	3.54911	2.86683	7.93908	3.80209	6.47029	5.67452	7.30223	9.09373	4.66655	1.99311	7.27252	6.70591	7.89109	6.4165	4.66959	11.1641	8.76993	7.69018	5.77148	13.2369	8.99829	9.35323	8.11296	4.39057	11.718	6.31431	8.34685	10.9035	14.0333	15.2459	11.7486	5.11352	14.8658	17.2131	12.565	11.8621	7.73294	15.409	12.5531	13.8888	16.7998
RP11-681N23.1	-0.524054	0.695415	1.76142e-05	0.000131018	4.75902	5.28307	31.7563	52.2153	34.6217	33.7561	36.0475	33.2748	59.4013	44.3229	33.6508	60.4426	47.1586	45.1042	39.6372	29.0267	24.0547	30.7607	33.431	33.8643	28.7253	51.9624	33.6108	43.9057	33.1534	29.7346	29.9559	26.8954	24.7392	17.5914	14.8732	36.3892	29.3805	19.7321	23.3546	28.7874	24.5095	36.3495	19.1087	24.1814	24.2149
RP11-689P11.2	0.607378	1.52349	0.000363732	0.00151621	3.50505	2.89767	6.77157	3.92882	8.22976	6.91128	4.75225	12.1939	5.63875	13.0501	8.0121	3.97884	5.07284	4.19903	7.38447	5.34703	6.51481	10.0934	9.2017	9.92766	10.325	8.25625	6.30203	4.76538	8.5027	6.42911	11.0364	8.15169	15.9864	8.67843	15.6231	11.773	26.2786	7.97681	8.7409	12.0068	8.0606	10.6678	13.5295	15.3769	10.6012
RP11-727A23.10	0.815385	1.75977	5.04819e-09	2.72971e-07	5.00457	4.18919	16.9873	13.3707	17.3109	21.2431	8.86699	19.0142	18.812	21.592	21.8792	8.58356	19.7277	7.59601	17.6467	23.3859	24.9317	20.0425	20.7991	19.8553	18.1119	17.5517	25.8601	13.8142	24.5078	20.6076	21.1917	38.2662	37.9044	24.1002	38.183	40.0162	35.0576	38.9744	26.291	40.7218	26.7376	43.9882	30.1973	42.5965	34.7002
RP11-734J24.1	-0.69346	0.618369	1.31852e-08	5.57487e-07	4.91523	5.60869	37.2436	69.4514	48.4704	48.8882	63.6337	45.9853	49.2904	39.5775	44.3747	75.0168	44.7162	56.6162	50.7139	47.0068	48.2346	41.7192	33.3221	46.7703	46.7219	49.9994	36.5083	57.3987	23.436	45.8074	24.0204	32.9183	21.701	22.8688	29.4965	25.9243	34.2968	36.1055	33.1881	24.3029	34.6016	33.1887	25.8037	13.2688	24.2149
RP11-73B8.1	0.522362	1.4363	0.0331497	0.064999	3.46138	2.93902	8.28933	11.4063	13.8487	7.27503	9.50449	4.13351	2.91659	3.03712	6.16315	6.43767	6.57591	7.54883	10.8595	4.70068	2.5057	7.78631	6.53375	2.20615	10.3826	5.7736	23.1799	5.46144	10.0032	5.74028	8.53234	5.19216	11.5739	17.7087	16.498	11.8919	8.31083	23.7905	6.82883	10.1262	10.7475	18.5699	9.76356	15.1289	2.31721
RP11-750B16.1	-0.819857	0.566498	7.08862e-07	1.05944e-05	8.36402	9.18388	403.492	813.9	432.715	474.186	603.419	473.804	828.021	533.299	407.384	1570.08	718.277	831.503	498.234	411.662	449.772	345.866	476.201	431.412	549.127	565.582	394.782	551.927	347.396	547.278	478.553	380.585	278.062	168.643	208.725	270.184	316.163	286.885	399.213	216.845	300.405	297.776	347.443	294.517	239.368
RP11-761E20.1	0.794615	1.73461	8.33619e-08	2.12827e-06	4.92533	4.13072	16.3452	12.1667	18.9568	33.3196	12.4022	25.7311	12.833	16.5143	18.3662	11.8918	15.2185	10.3796	16.8322	23.9735	15.2847	22.7822	12.523	15.0018	24.2262	12.8174	20.4273	18.0977	26.1512	25.0276	19.7542	28.453	25.6072	19.8197	43.4948	57.6757	27.7418	47.0212	16.2526	32.2592	27.6551	39.5103	30.1276	26.4135	35.8009
RP11-794G24.1	0.809791	1.75296	2.52512e-06	2.85596e-05	4.5947	3.78491	14.1269	6.97049	17.3676	19.0606	11.0113	13.1239	13.8052	18.6973	19.3523	2.9506	14.2791	7.17138	12.8142	16.8049	11.7768	14.6113	12.9586	16.4358	15.2279	14.2031	16.6605	5.67562	16.7196	15.2691	19.7542	34.0605	22.5691	18.7642	46.3695	22.5946	26.3371	32.8868	18.8476	30.5233	25.1648	24.3647	21.8983	26.9096	26.0686
RP11-846F4.6	5.49254	45.0215	1.17653e-30	1.13241e-26	6.82773	1.33519	2.10152	6.08334	4.8811	3.05551	5.67951	2.17009	2.81937	1.32874	0.862841	2.59295	1.87883	3.86877	1.52033	1.05765	2.12984	1.53804	1.63344	1.87522	2.30725	1.15472	2.17311	3.64096	2.57225	4.70703	2.96777	3.42682	144.673	118.214	145.733	127.719	177.454	133.646	217.976	113.124	179.43	143.949	206.151	180.927	138.222
RP11-848P1.4	0.560536	1.47482	1.21226e-07	2.84585e-06	5.53114	4.9706	25.1015	25.9809	35.3028	35.2111	30.5998	18.9108	31.0131	31.4152	35.623	18.0612	31.0007	41.9903	26.7144	39.2507	28.8155	33.4523	29.5108	37.3942	28.4946	35.7963	38.8263	33.197	59.0187	37.771	51.7505	30.9453	45.4275	54.8852	43.7448	72.1838	49.0456	32.8868	47.1189	34.1398	48.4947	36.7446	50.3521	39.6823	64.6502
RP11-872D17.8	1.91269	3.7651	0.000402869	0.00164585	9.92961	8.01692	5.64297	327.486	24.5947	132.551	268.598	115.394	541.644	136.481	582.171	114.269	8.07897	443.399	71.8176	65.0653	80.1822	1775.34	109.622	6.47136	502.828	39.222	88.1802	173.16	158.86	1707.81	521.277	547.842	4461.68	222.355	199.643	668.047	183.111	126.509	1442.43	159.319	3593.94	541.862	218.239	2060.09	567.91
RP11-883A18.3	1.69041	3.22749	6.33911e-09	3.28032e-07	3.82327	2.13286	4.67005	2.7882	3.97299	15.7141	2.08635	8.4737	2.81937	1.99311	4.56073	0.983533	2.91219	2.54773	2.60628	8.69626	2.63098	2.78769	1.85123	4.5226	5.07596	3.23322	7.24372	8.67406	29.0092	8.95483	4.45166	17.3418	9.98247	5.04287	12.3735	27.7081	4.5651	33.4466	4.91676	19.9631	7.20867	13.8286	7.53189	14.7569	24.91
RP11-90P13.1	-0.573851	0.671821	0.00580755	0.015231	2.89061	3.46447	4.20304	6.59028	11.3514	10.767	23.993	14.674	16.9162	12.3383	3.94442	6.08002	18.3186	13.1161	10.8595	6.81599	10.5239	7.01729	11.9785	7.72151	7.61394	15.8197	10.7207	5.46144	7.43093	8.95483	10.7582	4.36141	7.37834	17.1223	9.62386	6.54055	8.77904	4.05838	5.18991	14.466	3.66987	4.34614	4.18438	6.07635	4.75028
RP13-1039J1.4	0.580626	1.4955	0.00546433	0.0144768	4.51989	3.93926	27.3198	4.94271	20.319	11.64	5.21588	18.9108	12.9302	9.77573	23.42	9.38827	12.4003	7.45447	16.1807	19.6254	25.6834	17.5913	11.3252	18.2007	17.0737	14.7804	17.8195	2.67718	19.5776	16.7616	13.4477	31.1529	17.9395	23.3379	33.871	13.7946	19.8992	37.0852	21.5791	39.3475	17.8251	33.8472	27.7564	21.8253	21.2025
RP13-516M14.4	0.51854	1.4325	4.82547e-07	7.88542e-06	3.52713	3.00859	5.95431	5.06945	8.9676	12.0765	6.60678	8.88705	9.62476	7.78262	12.0798	6.70591	8.3608	7.73755	6.08133	7.63861	6.51481	4.90249	6.96933	8.93489	8.6522	9.69965	9.99633	10.8158	10.5748	10.6769	8.4396	9.65741	13.0206	11.7276	14.1233	11.773	14.8658	12.3151	8.46775	15.7679	10.6164	10.0093	14.6453	9.42455	10.775
RP3-388N13.3	0.596377	1.51192	0.000372412	0.00154636	3.59554	2.99916	7.82233	4.05556	6.35678	6.25653	7.53405	9.92043	6.02763	7.49789	8.87494	2.32471	6.38802	8.20935	10.7509	6.81599	10.0228	9.32435	9.14725	10.8101	3.92233	8.89134	16.9503	6.85358	10.289	6.65872	11.5001	6.7498	24.1605	11.4931	11.4986	10.5838	12.7589	13.4346	17.6184	12.2961	10.2232	12.1165	17.9928	8.30848	13.2081
RP3-416H24.1	0.609169	1.52538	5.83823e-07	9.15195e-06	6.62658	6.01741	62.5786	72.4931	69.13	57.7637	46.9429	50.0155	76.3175	63.7795	58.6732	46.9414	70.1743	77.3755	71.0212	62.4016	58.7586	88.0526	68.4955	68.9421	49.8367	85.9112	54.183	62.4318	84.8841	85.4153	74.1943	68.848	197.335	100.271	82.8652	86.4541	65.199	112.655	90.5503	95.0417	142.863	85.3423	78.3874	173.61	92.5726
RP3-417G15.1	-0.622587	0.649505	1.50859e-06	1.87599e-05	5.75196	6.37455	86.5126	112.162	76.6219	72.0228	79.2814	77.2967	82.8313	90.8288	65.0829	129.737	101.927	100.588	78.5143	61.3439	54.123	82.4772	79.1673	77.3254	80.7539	87.9897	65.0486	110.621	64.1632	82.7748	72.7104	63.9674	37.9044	39.4048	33.371	32.1081	35.4673	46.3215	52.4454	35.2971	55.1791	47.5441	56.0707	55.4312	48.4297
RP3-430N8.11	-0.600696	0.659436	1.65951e-05	0.000124787	4.35527	4.95597	21.9492	24.4601	24.8595	29.8276	33.6134	31.208	37.138	29.0424	31.0623	30.3107	35.0402	32.6487	31.384	36.4303	42.0957	28.9343	36.1534	28.4593	41.2999	27.1359	18.2542	22.8096	33.725	33.064	37.2826	40.6027	16.2034	15.4804	16.1231	15.8162	16.2705	13.7145	15.2966	15.1893	14.9416	17.7797	15.9007	13.5168	13.7874
RP3-508I15.21	0.592992	1.50837	2.18199e-07	4.40287e-06	3.45234	2.85935	7.00507	6.59028	8.85408	8.73004	7.30223	7.23365	9.13866	6.73861	9.86104	4.29178	5.16678	7.73755	6.18992	7.87364	5.13668	8.26695	5.44479	5.95659	7.26785	6.12002	11.7348	6.21105	9.28866	7.11794	7.1412	9.03435	11.1399	10.9067	11.9986	12.9622	11.8224	13.8545	15.0234	14.3213	10.7475	9.08738	13.2505	10.0446	13.4398
RP4-555D20.2	1.21783	2.32596	0.00138044	0.00452701	4.7039	3.48608	6.88832	2.7882	19.9784	18.0421	1.3909	9.3004	3.40269	4.46077	6.03989	8.22591	11.6487	11.512	10.2079	27.8515	25.6834	23.6473	9.80062	3.0886	5.65277	13.2793	12.1694	1.17796	17.1483	9.64367	42.7544	19.211	73.7834	7.74022	94.8637	7.25406	17.441	46.6013	10.653	6.07572	15.5969	55.1828	31.2434	8.06047	4.51856
RP4-765C7.2	-0.653003	0.635955	0.411848	0.51127	4.56309	5.21609	55.1066	2.28125	105.227	0.582002	69.1973	0	51.5265	1.23383	0	0	64.0681	0.471802	102.514	0.587585	51.6173	54.6003	60.9817	56.6979	63.6802	0.346416	39.5507	76.4602	35.154	2.29611	0.0927428	41.4334	33.2749	39.9911	56.6183	0.356757	30.5511	34.7061	0	35.4417	0.524267	0.131701	35.0093	2.85217	0.347582
RP5-1021I20.5	0.605046	1.52103	7.21857e-06	6.47475e-05	3.58511	2.98006	8.63959	6.27344	9.02436	8.14803	7.88177	6.61362	6.07624	8.16226	7.51905	5.23061	7.13956	5.4729	8.74191	13.4557	7.3918	6.77697	6.20706	9.81735	10.6711	9.29549	7.09884	6.42523	18.7917	8.3234	6.44563	16.8226	12.6589	9.49936	16.6855	16.7081	8.60346	14.2043	7.17027	14.249	8.91254	16.6602	10.0425	10.5406	13.3819
RP5-1028K7.2	0.720318	1.64754	0.00122737	0.00410047	3.55472	2.8344	6.53807	1.71094	7.94597	7.49328	3.36134	9.14539	2.62493	8.25717	8.93657	2.01177	8.73656	5.99188	6.29852	12.4568	13.1549	11.5353	8.65722	7.28028	4.49915	5.65813	7.24372	1.07087	13.6472	5.22365	12.3348	9.65741	9.04209	10.1444	16.1856	13.6162	15.7438	19.4522	17.2769	9.76455	9.83	12.8409	14.7151	8.99052	11.8757
RP5-1112D6.4	0.558388	1.47262	0.00216365	0.00662639	4.16928	3.61089	10.6244	8.61806	7.60543	38.2667	6.8386	17.0507	10.4997	10.0605	11.0937	12.16	8.92445	12.6443	8.57902	17.8626	14.4077	13.7462	6.64265	8.60397	15.9201	6.69738	9.85145	10.6016	27.4373	14.9247	16.8792	26.3762	15.046	12.1967	21.2475	18.1946	10.6519	23.3706	8.46775	33.5611	15.8591	17.3845	15.4822	18.3531	17.7267
RP5-857K21.1	0.997725	1.99685	6.97201e-08	1.86703e-06	4.4444	3.44667	8.63959	5.06945	13.8487	12.0765	10.8954	9.92043	8.74978	7.5928	10.7239	6.25885	12.5882	3.68005	6.08133	25.0311	8.89522	14.8036	14.8098	13.5678	11.6516	15.4732	8.40271	3.85514	34.8682	17.9097	16.601	25.5454	17.2161	21.1097	37.2456	23.6649	26.5712	28.1287	19.9402	20.3971	18.7425	17.3845	21.6193	19.0971	21.8977
[truncated: 227 more rows]
