# Supplementary material for: Identification of key genes in pathogenesis of placental insufficiency intrauterine growth restriction
Source: BMC Pregnancy Childbirth. 2022 Jan 28;22:77. doi: 10.1186/s12884-022-04399-3 (PMC8796578; doi:10.1186/s12884-022-04399-3)
Supplement: Supplementary file 3 — Additional file 3. [file 12884_2022_4399_MOESM3_ESM.xlsx]

## Sheet: Sheet1
Gene symbol	Gene description	Degree
FN1	fibronectin 1 [Source:HGNC Symbol;Acc:3778]	139
MYC	v-myc avian myelocytomatosis viral oncogene homolog [Source:HGNC Symbol;Acc:7553]	96
MMP9	matrix metallopeptidase 9 (gelatinase B, 92kDa gelatinase, 92kDa type IV collagenase) [Source:HGNC Symbol;Acc:7176]	87
IGF1	insulin-like growth factor 1 (somatomedin C) [Source:HGNC Symbol;Acc:5464]	84
FOS	FBJ murine osteosarcoma viral oncogene homolog [Source:HGNC Symbol;Acc:3796]	75
TLR4	toll-like receptor 4 [Source:HGNC Symbol;Acc:11850]	72
SPP1	secreted phosphoprotein 1 [Source:HGNC Symbol;Acc:11255]	72
ACTB	actin, beta [Source:HGNC Symbol;Acc:132]	71
THBS1	thrombospondin 1 [Source:HGNC Symbol;Acc:11785]	67
TGFB1	transforming growth factor, beta 1 [Source:HGNC Symbol;Acc:11766]	67
BMP4	bone morphogenetic protein 4 [Source:HGNC Symbol;Acc:1071]	62
LEP	leptin [Source:HGNC Symbol;Acc:6553]	57
STAT1	signal transducer and activator of transcription 1, 91kDa [Source:HGNC Symbol;Acc:11362]	57
SERPINE1	serpin peptidase inhibitor, clade E (nexin, plasminogen activator inhibitor type 1), member 1 [Source:HGNC Symbol;Acc:8583]	57
CXCL1	chemokine (C-X-C motif) ligand 1 (melanoma growth stimulating activity, alpha) [Source:HGNC Symbol;Acc:4602]	56
CTGF	connective tissue growth factor [Source:HGNC Symbol;Acc:2500]	56
BMP2	bone morphogenetic protein 2 [Source:HGNC Symbol;Acc:1069]	53
VCL	vinculin [Source:HGNC Symbol;Acc:12665]	52
CCL5	chemokine (C-C motif) ligand 5 [Source:HGNC Symbol;Acc:10632]	51
ITGB3	integrin, beta 3 (platelet glycoprotein IIIa, antigen CD61) [Source:HGNC Symbol;Acc:6156]	48
CXCL10	chemokine (C-X-C motif) ligand 10 [Source:HGNC Symbol;Acc:10637]	47
C3AR1	complement component 3a receptor 1 [Source:HGNC Symbol;Acc:1319]	46
HMOX1	heme oxygenase (decycling) 1 [Source:HGNC Symbol;Acc:5013]	46
SNAI1	snail family zinc finger 1 [Source:HGNC Symbol;Acc:11128]	45
CYBB	cytochrome b-245, beta polypeptide [Source:HGNC Symbol;Acc:2578]	45
CAV1	caveolin 1, caveolae protein, 22kDa [Source:HGNC Symbol;Acc:1527]	45
WNT5A	wingless-type MMTV integration site family, member 5A [Source:HGNC Symbol;Acc:12784]	45
THY1	Thy-1 cell surface antigen [Source:HGNC Symbol;Acc:11801]	44
JAK2	Janus kinase 2 [Source:HGNC Symbol;Acc:6192]	43
ACTA2	actin, alpha 2, smooth muscle, aorta [Source:HGNC Symbol;Acc:130]	42
ENG	endoglin [Source:HGNC Symbol;Acc:3349]	42
SNAI2	snail family zinc finger 2 [Source:HGNC Symbol;Acc:11094]	40
QSOX1	quiescin Q6 sulfhydryl oxidase 1 [Source:HGNC Symbol;Acc:9756]	40
GNG11	guanine nucleotide binding protein (G protein), gamma 11 [Source:HGNC Symbol;Acc:4403]	39
PPBP	pro-platelet basic protein (chemokine (C-X-C motif) ligand 7) [Source:HGNC Symbol;Acc:9240]	39
ITGA5	integrin, alpha 5 (fibronectin receptor, alpha polypeptide) [Source:HGNC Symbol;Acc:6141]	39
PLEK	pleckstrin [Source:HGNC Symbol;Acc:9070]	38
LYN	v-yes-1 Yamaguchi sarcoma viral related oncogene homolog [Source:HGNC Symbol;Acc:6735]	38
STAT5A	signal transducer and activator of transcription 5A [Source:HGNC Symbol;Acc:11366]	38
TLR7	toll-like receptor 7 [Source:HGNC Symbol;Acc:15631]	37
ADCY3	adenylate cyclase 3 [Source:HGNC Symbol;Acc:234]	37
CYR61	cysteine-rich, angiogenic inducer, 61 [Source:HGNC Symbol;Acc:2654]	37
ITGA1	integrin, alpha 1 [Source:HGNC Symbol;Acc:6134]	37
GATA3	GATA binding protein 3 [Source:HGNC Symbol;Acc:4172]	37
CXCL9	chemokine (C-X-C motif) ligand 9 [Source:HGNC Symbol;Acc:7098]	37
LAMB1	laminin, beta 1 [Source:HGNC Symbol;Acc:6486]	37
HSPG2	heparan sulfate proteoglycan 2 [Source:HGNC Symbol;Acc:5273]	37
TIMP2	TIMP metallopeptidase inhibitor 2 [Source:HGNC Symbol;Acc:11821]	35
LAMC1	laminin, gamma 1 (formerly LAMB2) [Source:HGNC Symbol;Acc:6492]	35
FPR1	formyl peptide receptor 1 [Source:HGNC Symbol;Acc:3826]	34
GJA1	gap junction protein, alpha 1, 43kDa [Source:HGNC Symbol;Acc:4274]	34
WNT2	wingless-type MMTV integration site family member 2 [Source:HGNC Symbol;Acc:12780]	34
CD163	CD163 molecule [Source:HGNC Symbol;Acc:1631]	33
PIK3R2	phosphoinositide-3-kinase, regulatory subunit 2 (beta) [Source:HGNC Symbol;Acc:8980]	33
AGTR1	angiotensin II receptor, type 1 [Source:HGNC Symbol;Acc:336]	33
FCER1G	Fc fragment of IgE, high affinity I, receptor for; gamma polypeptide [Source:HGNC Symbol;Acc:3611]	33
JAG1	jagged 1 [Source:HGNC Symbol;Acc:6188]	33
SDC2	syndecan 2 [Source:HGNC Symbol;Acc:10659]	33
TGFB2	transforming growth factor, beta 2 [Source:HGNC Symbol;Acc:11768]	33
CDKN1A	cyclin-dependent kinase inhibitor 1A (p21, Cip1) [Source:HGNC Symbol;Acc:1784]	33
FGF7	fibroblast growth factor 7 [Source:HGNC Symbol;Acc:3685]	32
LUM	lumican [Source:HGNC Symbol;Acc:6724]	32
CD28	CD28 molecule [Source:HGNC Symbol;Acc:1653]	32
KLF4	Kruppel-like factor 4 (gut) [Source:HGNC Symbol;Acc:6348]	32
CEBPB	CCAAT/enhancer binding protein (C/EBP), beta [Source:HGNC Symbol;Acc:1834]	32
COL5A2	collagen, type V, alpha 2 [Source:HGNC Symbol;Acc:2210]	32
LPAR1	lysophosphatidic acid receptor 1 [Source:HGNC Symbol;Acc:3166]	32
NES	nestin [Source:HGNC Symbol;Acc:7756]	31
DKK1	dickkopf WNT signaling pathway inhibitor 1 [Source:HGNC Symbol;Acc:2891]	31
MUC1	mucin 1, cell surface associated [Source:HGNC Symbol;Acc:7508]	31
PNPLA2	patatin-like phospholipase domain containing 2 [Source:HGNC Symbol;Acc:30802]	31
VTN	vitronectin [Source:HGNC Symbol;Acc:12724]	31
FLT1	fms-related tyrosine kinase 1 [Source:HGNC Symbol;Acc:3763]	31
SDC4	syndecan 4 [Source:HGNC Symbol;Acc:10661]	30
TGFB3	transforming growth factor, beta 3 [Source:HGNC Symbol;Acc:11769]	30
TGFBR2	transforming growth factor, beta receptor II (70/80kDa) [Source:HGNC Symbol;Acc:11773]	30
